# Supplementary material for: Transcriptome Analyses of Liver Sinusoidal Endothelial Cells Reveal a Consistent List of Candidate Genes Associated with Endothelial Dysfunction and the Fibrosis Progression
Source: Curr Issues Mol Biol. 2024 Jul 25;46(8):7997–8014. doi: 10.3390/cimb46080473 (PMC11352563; doi:10.3390/cimb46080473)
Supplement: Supplementary file 1 [file cimb-46-00473-s001.zip › Supplementary Table.xlsx]

## Sheet: Table S1
Table S1: The details of the DEGs.
GSE120281-CCL4				GSE140994-CDAA				GSE119340-NASH
Symbols	log2FC	adj.P.Val		Symbols	log2FC	adj.P.Val		Symbols	log2FC	adj.P.Val
Fbn2	11.598	9.5294e-19		Gpnmb	7.3074	2.2447e-08		Npy	7.527	9.6347e-07
D030025P21Rik	10.47	4.9168e-15		Mmp12	6.7953	2.2447e-08		Gcg	6.8591	0.0035872
Atp6v0d2	10.024	2.7467e-13		Atp6v0d2	5.7043	2.1057e-06		Steap1	6.7924	1.2079e-05
Gpnmb	9.703	9.7704e-95		Ccl9	4.4399	1.6209e-05		Pax8	6.7903	0.0014744
Thbs4	9.6435	2.4164e-06		Itgax	4.0298	2.0153e-05		A830018L16Rik	6.5414	0.0003212
Ltbp2	8.7895	3.0229e-77		Tspan8	4.029	6.5577e-06		Gpnmb	6.4669	8.9636e-37
Col12a1	8.5005	1.8367e-28		Igkv1-88	3.8111	9.9652e-05		Mmp12	6.4607	1.5547e-55
Dpep1	8.4591	7.6431e-14		Trem2	3.7021	6.5577e-06		Cyp2a22	6.4137	0.002355
Col1a1	8.3544	1.2981e-18		Cxcl2	3.6762	0.0044685		Cyp2a4	6.255	0.00024523
Svep1	8.2705	2.6119e-38		Krt18	3.6374	5.2892e-06		Vsig8	6.006	0.00035214
Srpx	8.0996	5.1875e-11		Dsg2	3.5535	4.8983e-05		Atp6v0d2	5.9613	3.6074e-14
Itgbl1	8.0191	1.0315e-07		Bcl2a1b	3.5324	7.285e-05		Ctsj	5.8042	6.1962e-14
Gpr176	7.8309	1.4999e-08		Lurap1l	3.5033	4.8627e-05		Pak3	5.7699	3.272e-07
Col28a1	7.7255	6.7287e-08		Krt8	3.4802	2.1057e-06		Lce6a	5.7663	0.015464
Dpt	7.7028	1.8033e-35		Col1a1	3.4348	9.5549e-05		Tekt1	5.6668	0.0096998
Mfap4	7.6584	3.6342e-27		Igha	3.3957	3.9163e-05		Cdh16	5.6526	0.0048032
Mmp12	7.5825	2.0639e-07		Mmp7	3.3803	2.1866e-05		Cidea	5.6523	0.0055262
Crlf1	7.5526	1.5862e-05		Ankrd1	3.3242	2.7115e-06		Prdm8	5.6142	0.017027
Larp6	6.941	9.9142e-06		Atp1b1	3.3115	2.0164e-05		Kif26b	5.5412	0.0076882
Ano5	6.9184	1.2642e-05		Tstd1	3.2942	5.2892e-06		Gabrp	5.377	0.0011726
Itga11	6.9151	1.4231e-08		Tm4sf4	3.284	5.1317e-05		Mab21l3	5.3047	0.00072858
Kcnh2	6.8695	2.5368e-06		Muc1	3.1959	8.4697e-05		Psg22	5.243	9.2347e-11
Col15a1	6.8573	2.9467e-12		Epcam	3.172	7.3953e-05		D5Ertd615e	5.1913	0.00050095
Col1a2	6.851	3.7669e-07		Mme	3.1351	2.2091e-05		Ceacam20	5.1831	0.017121
Lgi2	6.8304	2.7467e-13		Anpep	3.1034	5.078e-05		Ano5	5.1454	0.008553
Casq2	6.8263	8.1513e-10		Spp1	3.0976	6.4521e-05		Cfap69	5.0522	3.0956e-45
Prrx1	6.8108	9.4238e-26		Snord123	3.0939	6.4078e-05		Adgrl3	5.0352	6.1189e-06
Scube1	6.7899	2.8334e-49		Dpt	3.0895	0.00025732		Ccl12	4.9422	0.044763
Tmem200a	6.7203	5.6515e-05		Cdh1	3.0687	7.9047e-05		Cxcl5	4.9143	7.5066e-07
Kcna6	6.6914	3.0417e-05		Clec7a	3.0516	2.0153e-05		Sprr1a	4.8598	7.3438e-05
Tnc	6.6679	2.2726e-14		Glipr1	3.02	0.00013395		Tmem200a	4.8043	0.020333
Dlg2	6.5896	2.717e-07		Ms4a7	2.9962	0.0001476		Gdf3	4.7788	6.363e-11
Fhl2	6.5706	1.1744e-34		Rgs1	2.9379	0.00078125		Tnip3	4.7556	0.00065615
Col3a1	6.5578	6.5701e-08		St14	2.9361	1.2299e-05		Tmem130	4.7028	0.0014706
Vgll3	6.5493	1.1267e-05		Ehf	2.9315	1.1436e-05		Cldn2	4.6218	7.4598e-14
Nav3	6.4317	0.00013968		Pkhd1	2.9271	5.4964e-05		Mmp13	4.6199	7.0792e-33
Acta2	6.3844	1.2215e-09		Cldn4	2.917	6.5577e-06		Pdcd1	4.6103	1.1195e-05
Cdh26	6.3549	0.00020025		Ccr2	2.9024	0.00039209		Spag6	4.5564	0.015038
Cpxm2	6.3042	9.0136e-08		Adam8	2.8855	0.0072226		Gm21188	4.5245	0.0014933
Prph	6.2726	0.00043173		Bicc1	2.8765	3.6168e-05		Dkk2	4.5147	0.00022273
Cpz	6.182	1.0367e-33		Snord89	2.8393	0.00024098		Tacstd2	4.5128	0.00030724
Tnnt2	6.1172	5.8032e-05		Cftr	2.8157	7.9717e-06		Lrrc55	4.4602	6.282e-05
Fam180a	6.1078	0.00048988		Cp	2.8064	1.6334e-05		Gjb3	4.3932	0.0059291
Ren1	6.034	0.021369		Slc44a3	2.7915	0.00023857		Fgf23	4.3799	8.0989e-06
Trim29	6.0321	0.0030363		Lpl	2.7896	6.9875e-05		Ltbp2	4.3489	2.295e-15
Elfn1	6.0229	4.1263e-06		Ighv4-1	2.7584	0.0067279		Mmp7	4.3286	4.4775e-05
Atp1a2	6.0118	1.4802e-20		Ptafr	2.7456	0.00063264		Adora2b	4.3225	0.018477
Ren2	5.9962	0.023075		Dsp	2.7416	0.00056121		Itgb6	4.2914	8.0086e-07
Col6a6	5.9783	3.4202e-14		Lilr4b	2.7393	0.006456		Tnfsf18	4.2875	0.018806
Kcnh1	5.8722	3.201e-08		Ccl3	2.7339	0.0014966		Tbx1	4.27	0.00018354
Serpine2	5.859	2.0045e-39		Cd24a	2.7248	0.0010499		Il1rn	4.2689	1.6288e-28
Wnt6	5.8301	0.0021504		Scara3	2.7189	4.8627e-05		2410004P03Rik	4.2492	0.0050189
Myo18b	5.8234	6.4433e-07		Ambp	2.7175	6.5601e-05		Clca3a2	4.2492	0.0013644
Hs6st2	5.8038	5.796e-12		Blnk	2.7098	6.4547e-05		Tnfrsf9	4.225	9.8663e-14
Pianp	5.7695	0.00018453		Plet1	2.6947	1.593e-05		Serpina7	4.2245	3.3003e-06
Cacna1g	5.7353	5.6633e-05		Gc	2.6846	6.5577e-06		Scube3	4.1867	1.1088e-05
Rpp25	5.7163	4.7362e-05		Atf3	2.6711	0.0049795		Xylt1	4.1334	0.00021509
Gpr85	5.7095	0.0027294		Slamf7	2.6537	0.00044237		Ubd	4.1327	1.2167e-10
Col8a2	5.7061	7.6064e-13		Il7r	2.6537	0.00030696		Col1a1	4.1308	1.3714e-35
1500009L16Rik	5.6826	0.0039464		Lgals3	2.6207	0.00030114		Syt14	4.1183	0.021582
Wt1	5.6344	9.1814e-16		Fam20c	2.6168	0.00018813		Apoa4	4.1104	5.341e-15
Cthrc1	5.5775	7.7245e-11		Cldn3	2.609	3.0874e-05		H2-M2	4.1008	1.1777e-06
Aldh1a2	5.5119	4.9746e-14		Fn1	2.5991	3.3518e-05		2010003K11Rik	4.0892	0.0088934
Ereg	5.419	4.5148e-14		Pah	2.5975	9.597e-05		Spsb4	4.0315	0.00057836
Spta1	5.4033	0.0078035		Col3a1	2.5924	0.00025888		Cdh6	4.0145	3.3927e-06
Fmod	5.3996	4.4946e-20		Krt23	2.5871	5.01e-05		Steap2	4.0145	1.0174e-48
Tmem119	5.3805	4.737e-33		H2-Eb1	2.5794	0.00013852		Krt17	4.0026	0.049471
Mrc2	5.3804	9.7341e-05		H2-M2	2.5778	8.5308e-05		Coch	4.0024	0.0007647
Hspb7	5.3301	1.2033e-05		Acod1	2.5711	0.0077733		9230102K24Rik	4.0021	0.0014871
Lrfn2	5.3189	0.028383		Gpt2	2.5706	5.4964e-05		Lcn2	3.9652	1.0681e-11
Prrx2	5.3006	0.013955		Ptprf	2.5619	6.0118e-05		Tnc	3.9646	3.038e-21
Gabrp	5.3001	9.6484e-07		Sox9	2.5568	0.00047512		Sirpb1a	3.9562	7.2285e-06
Lmod1	5.2919	3.4405e-13		Cx3cr1	2.5528	0.00032209		Cyp2c38	3.9444	0.024034
Eef1a2	5.2691	0.031144		Sftpd	2.551	2.5514e-06		Fam83a	3.9313	0.0068305
Trem2	5.2569	3.877e-41		Tmem45a	2.5303	1.2299e-05		Dclk1	3.9251	1.2975e-15
Lama2	5.2526	8.9519e-05		Kcnn4	2.53	5.344e-05		Wfdc18	3.9094	0.0018366
Ptn	5.2443	6.7021e-06		Bche	2.523	4.8741e-05		Col15a1	3.8996	2.3212e-17
Rbp3	5.2393	0.00025442		Ptgs2	2.5095	0.00059434		Wnt10a	3.8902	0.032781
Csdc2	5.2376	1.2981e-18		Slc38a4	2.5029	4.8425e-05		Siglecf	3.8819	2.8202e-06
Lox	5.2342	1.0943e-35		Lum	2.501	0.00074081		Tmem45b	3.8302	0.0084189
Cxcl5	5.2168	0.00079931		Olfml3	2.4995	0.00013487		Pls1	3.8086	0.0013582
Cd200r3	5.2085	7.1549e-06		Il1r2	2.4979	0.028836		Cnr1	3.7942	0.00044155
Cap2	5.19	0.0043995		Rnf128	2.4791	8.5098e-05		Cftr	3.792	1.5808e-07
Ano4	5.1889	0.00047042		Kcne3	2.4741	3.2711e-06		Cldn4	3.7885	2.9644e-08
Dlk1	5.162	0.01904		Col1a2	2.4704	0.00069694		Slc10a2	3.7136	0.0006298
Col6a2	5.161	2.2508e-06		Cd63	2.4639	2.0153e-05		Ccl22	3.7132	6.8532e-07
AW551984	5.1409	0.0031369		Rgs5	2.4523	1.0066e-05		H2-Q1	3.6775	0.00038021
Ms4a7	5.1276	6.8679e-19		Slc5a1	2.4335	0.00040199		Rdh9	3.6519	0.0010237
Zfp804b	5.1097	0.024437		Snora81	2.4252	0.00032049		Adcy8	3.6465	0.01997
Ntrk3	5.0958	3.3873e-05		Serinc2	2.4179	2.8705e-05		Wnt7a	3.6447	0.03753
Angpt4	5.0939	0.0056225		Lsr	2.4097	1.6481e-05		Plch1	3.6374	0.0028242
Loxl1	5.0807	2.5106e-05		Alcam	2.4066	4.7949e-05		Scd1	3.6315	0.00010978
Tagln	5.0793	3.8417e-09		Anxa13	2.3828	0.00010835		Ptgds	3.627	0.042314
Col6a3	5.0717	1.0344e-10		Mmp13	2.3696	0.00056013		Adamts4	3.6267	5.8112e-07
Arhgap20	5.0707	0.0065656		Snora75	2.3604	0.00029918		Iqcg	3.6224	0.00010239
Clec11a	5.0678	0.00038268		H2-Aa	2.3544	3.795e-05		Slc13a3	3.5972	0.003954
Ssc5d	5.0674	1.4497e-17		Prom1	2.3238	0.00024172		Cpxm1	3.5869	1.3516e-12
Pcdh19	5.0666	0.022631		Dcdc2a	2.3162	5.2892e-06		Scel	3.5866	0.0288
Nts	5.0575	2.7829e-26		Slc39a4	2.3052	9.0992e-06		Clec4d	3.5859	0.030085
Emp1	5.02	9.924e-35		Myo1b	2.2977	5.1118e-05		Acnat2	3.5698	0.0066238
AU022793	5.0093	0.023575		Clmn	2.2867	0.00022938		Trem2	3.5566	1.2154e-09
Notch3	4.9713	2.7443e-06		Ddr1	2.2795	4.6689e-05		Fam163a	3.5378	0.0011505
Gkn3	4.9672	0.0053685		Il1rn	2.2775	0.00041295		Lamb3	3.5169	4.5122e-07
Barx1	4.9638	0.007635		Slamf9	2.2753	4.8627e-05		Sh3pxd2b	3.5133	1.6118e-33
Fndc5	4.9383	4.0005e-12		Pcbd1	2.2741	3.0786e-05		Angptl4	3.5094	5.1144e-12
Gdf6	4.9376	3.2062e-12		Emp1	2.2712	6.0118e-05		Cacng1	3.5045	0.035402
Edar	4.9296	0.0061755		Sorbs2	2.2624	4.8983e-05		Ptgs2	3.4988	0.0016927
Gbx2	4.9251	0.031086		Igkv1-110	2.2587	0.020184		Ccl9	3.4595	2.6527e-05
Shisa2	4.911	1.0102e-29		Krt19	2.254	3.8714e-05		Fabp2	3.454	0.0035872
Pappa	4.9031	0.0011589		Pamr1	2.2513	0.0001269		Gstm3	3.4519	4.3304e-06
Pi15	4.8883	2.425e-08		Clec4d	2.2415	0.014602		Timp1	3.451	1.5891e-13
Mfap2	4.8811	1.6022e-18		Plxnb1	2.2136	0.00012904		Col3a1	3.4463	1.0802e-26
Lrrc17	4.8772	0.010238		Myof	2.2082	0.0001476		Mak	3.4279	0.0014396
Vsig8	4.8746	0.013621		Anxa4	2.2057	3.0874e-05		Enkur	3.4167	0.0005818
Col5a1	4.8613	0.00047649		Snord45b	2.1971	0.0003462		Stc1	3.3958	3.7397e-37
Tpm2	4.8533	3.1812e-13		C3ar1	2.197	0.0003944		Ticrr	3.3742	2.8845e-07
Mmp2	4.8365	0.0005677		Aldh1a1	2.1939	3.0874e-05		Tubb3	3.3334	3.5367e-05
Lgr6	4.8326	0.018473		H2-Ab1	2.1901	2.5574e-05		4930452B06Rik	3.3244	0.049817
Tmem200c	4.8257	0.038087		Serpina1c	2.1888	7.8947e-05		Scn9a	3.3237	0.0051142
Mmp13	4.8253	6.6484e-12		Jchain	2.1862	0.0032696		Clec4b1	3.3088	6.7445e-08
Kcnt1	4.788	0.049104		Retreg1	2.1817	0.0006618		Rassf6	3.2912	0.0018385
Ptpn20	4.7821	0.002734		Cdh6	2.1721	3.685e-06		Nlrp1a	3.289	0.00031925
Col6a1	4.7816	0.00036817		Capn6	2.1599	0.0010307		Asz1	3.2879	0.032273
Klhl38	4.7659	0.012488		Thbs1	2.1562	0.00024098		Ccr1	3.2876	0.0018481
Ccdc3	4.7606	5.9269e-07		Ces1d	2.1559	0.0014017		Creb5	3.2698	8.3711e-05
Timp1	4.7452	6.02e-13		5330417C22Rik	2.1383	0.00060611		Olr1	3.2665	2.6655e-12
Cpxm1	4.7336	0.0010219		Cfi	2.1382	3.4999e-05		Adamts16	3.2592	0.00050903
Olfml2b	4.7181	3.062e-31		Wfdc15b	2.1331	6.5577e-06		Ccl7	3.2469	0.002643
Plxdc2	4.6705	1.0298e-32		Hnf1b	2.13	0.00028918		Lrrn1	3.2218	3.5367e-05
Cd248	4.6658	7.9334e-15		Cxadr	2.13	2.0153e-05		Nek5	3.2075	0.0023822
Fat3	4.6565	0.01408		Spint1	2.1199	0.00023412		Col1a2	3.1845	1.4983e-21
Adamtsl1	4.638	5.5438e-28		Stap1	2.1197	0.0025221		Svep1	3.1626	1.2187e-06
Tmem178	4.625	1.6189e-20		Lamc3	2.1181	0.00075522		Itga2	3.1511	0.0029052
Des	4.5919	1.3445e-52		Mal2	2.1107	2.1866e-05		Col12a1	3.131	0.00011367
Rem1	4.5869	1.7359e-17		Igkc	2.1059	0.00072562		2610307P16Rik	3.1287	0.005545
Ak1	4.5738	2.4348e-19		Ccl4	2.0996	0.012126		Dctd	3.1126	2.8226e-11
Olfml3	4.5716	0.00013474		Cldn7	2.0917	9.2767e-06		Peg10	3.0932	2.9857e-16
Kcnmb1	4.5678	1.8499e-05		Clec4e	2.086	0.049869		Ccl8	3.0895	0.044543
Adamts2	4.5584	0.00081264		Clu	2.0833	0.00014206		Calr4	3.066	0.010812
Gm13749	4.5445	0.019418		Ano1	2.0782	0.00013877		A2m	3.0463	5.5289e-10
Gstm3	4.5438	8.7573e-15		Palmd	2.0754	6.8005e-05		Clec7a	3.0456	6.3061e-16
Htr2a	4.5114	0.023649		Cxcl14	2.0725	0.0018178		Tspan8	3.0314	2.9569e-05
Fbln1	4.5106	9.7509e-20		Slc7a2	2.0723	0.00015333		AW551984	3.0224	0.010646
Dact3	4.4975	4.4946e-20		Itih2	2.0666	0.00011726		Amz1	3.0196	9.2995e-09
Pgf	4.4935	0.032149		Crp	2.061	0.00030216		Cidec	3.0095	0.00060958
Mmp23	4.491	8.8138e-33		Gadd45b	2.0569	0.0022864		Tigit	3.0007	0.0088168
Capn6	4.4732	4.3374e-66		Rnu3a	2.055	0.00029512		Arntl2	3.0007	0.0064728
Dclk1	4.4305	4.3286e-10		C3	2.0532	9.0126e-05		Acot1	2.9951	9.6347e-07
Frzb	4.4268	0.00012561		Rab7b	2.0529	0.0021777		Pclo	2.9816	0.0045071
Asxl3	4.4261	0.001443		Osbpl3	2.047	3.9765e-06		Scube1	2.9724	8.3063e-09
Slc27a6	4.4236	4.0052e-05		Ednrb	2.0457	2.0153e-05		Wnt7b	2.9646	0.007691
Pdgfrb	4.3981	0.0032277		Hpgds	2.0297	0.0008524		Oas3	2.962	1.9959e-07
Mrgprf	4.3834	1.3804e-06		Ltb	2.0222	0.00026681		Cx3cr1	2.955	0.0020926
Plat	4.3731	1.357e-40		Snord72	2.0208	0.00082331		Thbs1	2.9542	4.2331e-20
Epha3	4.3633	2.5599e-09		Pdzk1ip1	2.0145	0.00024322		AI427809	2.9216	3.0198e-06
Gng8	4.3598	0.0048975		Plxdc2	2.0003	0.00096893		Itgax	2.9126	5.1247e-06
Gdf3	4.358	1.5276e-07		Proc	1.9907	0.00011968		Il12b	2.9084	0.00046549
Ildr2	4.3559	2.1574e-16		Carmil1	1.99	0.00011908		Matn2	2.8944	5.1704e-11
Nfatc4	4.35	4.4552e-18		Ocln	1.9897	1.7098e-05		Gm16548	2.8894	0.04066
Usp13	4.3418	0.001931		Snora62	1.9884	8.3445e-05		Ccl2	2.8878	5.3487e-06
Arsi	4.3323	2.2104e-05		Mboat1	1.9859	4.1269e-05		Sh2d1b1	2.8854	0.0023468
Pex5l	4.3303	0.00017819		Snora17	1.9841	2.6644e-05		Msc	2.8812	0.0040521
Smoc2	4.3137	0.00025381		Habp2	1.9838	0.00039729		Gm609	2.8665	1.5926e-06
Postn	4.3044	0.0027056		Gm609	1.9777	0.00018813		Scn7a	2.8559	2.699e-05
Fkbp10	4.2944	2.0546e-20		Snora34	1.9752	0.00010835		Sctr	2.8491	0.033528
Kif26b	4.2844	1.0145e-06		Lyz1	1.9682	0.0010635		Gdf15	2.8211	0.02138
Ddx25	4.2841	0.0085442		Egflam	1.9646	0.00073816		Oas2	2.8194	2.7033e-08
Kcne4	4.2783	1.8999e-07		Igkv2-109	1.9492	0.00059616		Tubb2b	2.8093	0.00063439
Clip3	4.2602	4.0811e-12		Fxyd3	1.9446	0.0002943		Nxf7	2.8084	0.033575
Gucy2g	4.2588	0.0012197		Cd72	1.9441	0.0034211		Vcan	2.8043	5.4873e-08
Matn2	4.2543	1.8909e-10		Snora74a	1.936	4.8983e-05		Marveld3	2.7983	0.00048283
Aspn	4.2531	0.036098		Cd14	1.9337	0.0062123		Hamp2	2.7832	0.001884
Gli2	4.253	0.005044		Myo1f	1.9295	0.0093242		Aplnr	2.7818	0.0023108
Serpini1	4.2459	5.7545e-19		Mmp2	1.9277	0.0003944		Cxcl11	2.7816	0.022001
Lpl	4.2394	9.751e-24		Sema5a	1.9258	0.00023857		Olfm2	2.778	3.6661e-05
Fstl1	4.2248	1.0533e-19		Dsc2	1.925	0.00014639		Ms4a7	2.7534	2.615e-10
Hpca	4.2137	0.0014553		Myc	1.9232	5.2892e-06		Ear2	2.7505	0.022393
Col6a4	4.2106	0.0026958		Slc4a4	1.9197	0.00012759		Fndc7	2.7388	0.017193
Cyp2c55	4.1937	0.0091782		Igkv1-135	1.9125	0.023569		Epha3	2.7278	2.7563e-07
Robo2	4.1873	0.00040946		Erbb3	1.911	0.00012868		Ntrk2	2.7256	0.00016704
Trim63	4.1719	0.04343		Prox1	1.9066	0.00013045		Slamf8	2.716	3.9513e-09
Gpr88	4.165	0.01207		Lamc2	1.9065	2.0153e-05		Shc2	2.7086	0.0003912
Fcrls	4.1465	0.0022864		Igkj1	1.9027	8.6832e-05		Capsl	2.7028	0.004147
Susd2	4.1311	0.0012629		Aadac	1.9	0.00071569		Prrg4	2.702	0.0014417
Frem1	4.1259	0.0041225		Fat1	1.8997	0.0001364		Cd276	2.7003	5.4873e-08
Sprr2b	4.1228	1.046e-05		Slc27a1	1.8926	0.0002831		Tjp3	2.6952	1.0237e-06
Slc2a4	4.1173	4.2039e-05		Tnip3	1.8884	0.0016652		Ms4a6c	2.693	1.4078e-08
Cacng7	4.1136	2.9173e-06		Cxcr4	1.8782	0.005632		Smpd3	2.689	3.0111e-06
Prdm6	4.1063	0.0037956		Itgb5	1.8762	0.00074439		Rgs16	2.6842	0.0043532
Mgat3	4.1043	4.7588e-13		Sprr1a	1.8703	0.00011724		Lrrc9	2.6761	0.0079604
Lum	4.1034	0.012159		Gstm3	1.868	0.0048774		Plekhs1	2.6649	0.0035382
Wnt5a	4.101	9.9121e-21		Fermt1	1.8647	2.6644e-05		Ifi27l2b	2.6602	2.3453e-05
Myl9	4.0824	0.0076552		Slc37a2	1.8521	0.0007031		Slc4a4	2.6447	3.1403e-07
Lrtm1	4.0777	0.016529		Wfdc18	1.8498	0.00082682		Nfil3	2.642	0.0072916
Hhipl1	4.0668	0.00023266		Pik3ap1	1.8497	0.00034314		Ctla4	2.6337	0.006118
Fgf18	4.0442	0.029438		F3	1.849	1.6669e-05		Dppa3	2.6257	0.045436
Gpr153	4.0358	0.0050288		Snora23	1.8421	0.00011726		Abcc2	2.6219	0.026001
Ror2	4.0347	0.0231		Dpep2	1.8408	0.0011341		Fhl2	2.62	0.026372
Lgals3	4.0341	1.7034e-32		Sema3c	1.8381	6.6868e-05		4931408D14Rik	2.6116	0.0056394
Map6	4.0278	0.020568		Anxa9	1.8345	4.8983e-05		Foxj1	2.6089	5.5173e-06
Fblim1	4.0212	1.3177e-45		Ddit4l	1.8325	0.00012759		Fjx1	2.6062	0.0026096
Sprr1a	4.0111	0.024111		Ror1	1.8278	0.0019536		Emp1	2.6056	6.8643e-30
Gpbar1	4.0102	0.0034484		Hmgcs2	1.8255	9.363e-05		Cldn1	2.5986	0.0050072
Ptgis	4.0042	7.1076e-21		Emp2	1.8131	8.0469e-05		Cd300lb	2.5984	8.58e-06
Gpc6	4.0031	0.00026027		Krt7	1.8108	3.6168e-05		Tfcp2l1	2.5981	0.00073603
Myh11	3.9946	0.00075091		Plpp2	1.8101	6.4547e-05		Lpl	2.587	7.7827e-09
Tcf21	3.991	0.0039464		Cd180	1.797	0.00050643		Slamf9	2.5863	1.6207e-12
Gas1	3.9865	2.4767e-13		Cldn8	1.7938	0.00023117		Galnt3	2.577	2.5221e-06
Pcdh18	3.9728	0.0042828		Me1	1.7909	6.0118e-05		Mex3a	2.5717	4.7635e-20
Htra3	3.9659	0.0011531		Snora61	1.7892	0.00051323		Slc29a4	2.5678	0.01084
Bcl2a1b	3.9589	1.6035e-11		Chrnb1	1.7879	2.0153e-05		Itga11	2.5621	0.01095
Cdc25c	3.95	0.00013755		Rragd	1.7863	0.00022734		Sh3bgrl2	2.5596	2.7069e-19
Pdgfrl	3.9311	3.34e-15		Adamtsl2	1.7847	0.0015304		Capg	2.5574	1.0643e-37
Lrrn2	3.9237	0.023075		Fabp1	1.7766	0.00041155		Mme	2.5481	7.9091e-06
Actn3	3.9147	0.0032793		Fgfr3	1.7732	6.5057e-05		Wfdc2	2.5373	0.0025512
Cox6b2	3.9139	0.0054634		Iglv1	1.7603	0.028149		Adamtsl3	2.5254	7.1988e-05
Kcnk2	3.9115	0.00090235		Ngf	1.757	6.0118e-05		Ehf	2.5196	5.028e-05
Arxes2	3.9109	0.026594		Snora5c	1.753	0.00024066		Fn1	2.5181	3.6553e-27
Boc	3.904	1.039e-13		Snora15	1.7521	0.00151		Grhl1	2.518	0.0019265
Runx1t1	3.9007	5.0501e-09		Rab25	1.7446	0.00048158		Ncs1	2.5135	0.00097604
Adamts5	3.8625	1.4009e-21		Sgms2	1.7389	0.0023245		Ch25h	2.5102	0.042813
Tbx20	3.8623	0.010704		Snora64	1.731	0.00014366		Syn1	2.5039	3.4023e-05
Gpx3	3.8561	2.3066e-20		Sestd1	1.7267	7.062e-05		Esrp1	2.5026	0.0012266
Fzd2	3.8482	9.3432e-09		Capsl	1.7241	1.6902e-05		Dsg1c	2.5	0.0027935
Dpep2	3.8428	1.155e-06		Snora52	1.72	0.00018813		Dsc2	2.4866	3.7527e-05
Sytl2	3.8382	4.644e-35		Plek	1.7172	0.0036053		Tmem178	2.4834	1.4469e-05
Ankrd55	3.8342	7.5871e-18		A230001M10Rik	1.7154	0.00032732		Fstl3	2.483	0.017089
Ndufa4l2	3.8289	8.9e-06		Nipal2	1.7124	3.3518e-05		Adgrg2	2.4792	0.026112
Pdgfra	3.819	0.0074751		Myrf	1.7093	0.00059382		Faxc	2.4675	0.00046589
Sh3pxd2b	3.8014	1.0937e-40		Fbp1	1.7045	0.00030103		Ptgfr	2.4654	0.019731
P2rx1	3.7954	0.0011		Itgb2	1.7034	0.026825		Bdnf	2.4612	0.0095963
Rbfox1	3.7934	0.025066		Slc35g1	1.7023	8.7526e-05		Bcl2a1d	2.4607	0.037607
Gm11149	3.7911	0.0087628		Itga2	1.6998	2.0153e-05		Ms4a6d	2.4596	3.1921e-13
Pdzrn3	3.7821	6.8486e-07		Ly9	1.6966	0.0018097		Pacrg	2.4531	0.014551
Aff2	3.7773	0.014213		Tmem30b	1.6963	0.0014607		Rab7b	2.4497	3.452e-10
Cacna1c	3.7742	1.0417e-10		Pdgfc	1.6943	9.8822e-05		Kcnh3	2.4282	0.039553
Kank4	3.7606	2.366e-05		Efemp1	1.6907	3.4999e-05		Col5a1	2.4282	1.0552e-06
Bnc2	3.7564	0.024118		Prss8	1.6861	3.1941e-05		Cd24a	2.4281	4.3506e-05
Cmya5	3.7532	9.1036e-07		Ugt1a7c	1.6857	0.03085		Tmem171	2.4271	0.040233
Egr2	3.7461	2.3813e-13		Capg	1.6857	0.00047287		Col18a1	2.4235	1.9956e-06
Foxs1	3.7453	0.00024081		Tlr13	1.683	0.024057		Zbp1	2.4225	5.7428e-19
C7	3.7436	0.0024203		Tmem184a	1.6722	0.00033182		Sphk1	2.4209	0.0006605
Ifi27l2a	3.7408	3.3474e-10		Dync2li1	1.6688	0.00011726		Strip2	2.4206	9.9811e-08
Nxpe5	3.7382	0.031306		Wwc1	1.6669	0.00085181		Cgn	2.4192	0.00018212
Medag	3.7321	1.0018e-05		Baiap2l1	1.6647	8.7523e-05		Klf5	2.416	0.00088881
Wasf1	3.7275	0.0045987		Ms4a6b	1.6636	0.0024614		Foxs1	2.4124	0.0045622
Serpine1	3.7273	3.5859e-12		Tmc4	1.6617	0.00011968		Dnali1	2.4078	0.039393
Ephb3	3.7084	5.0967e-10		Ccl2	1.6615	0.0015129		Erc2	2.4017	0.0031006
Jph2	3.6935	9.6451e-08		Ctss	1.6615	0.0011017		Gpc6	2.3969	4.6995e-07
Gpc3	3.6853	1.4383e-14		Gm6377	1.6544	0.0099324		Pof1b	2.3962	0.0025688
Gfra4	3.6753	0.01037		Irf6	1.6532	0.0001613		Medag	2.3942	0.00072858
Rims3	3.6723	0.024184		Gata6	1.6442	0.00028377		Fcgr1	2.3888	1.264e-09
Adra1d	3.6555	0.026454		Ear2	1.6427	0.0022144		Fut7	2.3879	0.020973
Cyp7a1	3.6536	2.7593e-06		Snora69	1.6422	0.00036961		Lgals3	2.3876	6.3679e-13
Scn3a	3.6446	5.1968e-08		Cd52	1.6413	0.0094973		Myc	2.3855	1.4188e-05
Actg2	3.6436	0.012019		Cryab	1.6376	4.8627e-05		Mx1	2.3835	0.00045316
Ptger3	3.6394	0.0039687		S100a4	1.6375	0.0057483		Clec5a	2.3791	0.019914
Pcdh7	3.6328	1.1791e-14		Hcar2	1.632	0.0019199		Cblc	2.3763	0.00099499
Heyl	3.6183	0.010488		Gstt1	1.6266	4.8741e-05		Gm6377	2.3752	6.7353e-07
Msc	3.6078	1.0006e-05		Fgfr2	1.6258	0.0018083		Obsl1	2.3739	4.3998e-16
Nkain1	3.6041	3.0143e-06		Timp1	1.6258	1.3863e-05		Eppk1	2.3732	0.0062732
Adamts12	3.6024	1.4232e-16		Itgb8	1.6253	2.4813e-05		Havcr2	2.3709	1.4804e-05
Twist2	3.5969	0.0044786		Mia2	1.622	0.00016439		Ggt6	2.3688	0.0074634
Hspb2	3.5969	3.671e-10		Tec	1.6201	0.00092549		Postn	2.3652	2.9432e-08
Fbln5	3.5862	3.8629e-11		Cygb	1.6178	0.0014032		Tlr1	2.3578	0.00019143
Baalc	3.5843	0.0039692		Rnf149	1.6131	0.0054762		Basp1	2.3483	7.1008e-08
Ncam1	3.5758	2.2128e-12		Cadm1	1.6095	0.0014794		Krt8	2.3351	1.3477e-06
Cx3cr1	3.5694	8.5485e-15		Prkcd	1.6091	0.0055475		Ccl6	2.3337	2.9405e-07
Fbln7	3.5672	2.9781e-06		Dtx4	1.6079	0.00084735		C3	2.3321	6.1189e-06
Afp	3.5608	0.011537		Shtn1	1.6057	0.0007957		Gm5150	2.3268	2.3918e-08
Antxr1	3.5488	0.0023207		Lilrb4a	1.6045	0.014021		Gzmk	2.3239	0.0035924
Col16a1	3.5428	4.1509e-10		Rbm47	1.6041	0.00082331		Egln3	2.3239	0.00015237
Islr	3.5367	0.032049		Enah	1.5966	0.0018293		Tll1	2.3234	0.0043308
AI427809	3.5353	1.7817e-05		Itga3	1.5948	0.00012759		Fermt1	2.3213	0.0016276
Clmp	3.5229	5.6732e-15		Bcl2a1a	1.5904	0.018911		Apln	2.3193	4.8636e-12
Klhl29	3.5226	1.1435e-09		Rgs2	1.5895	0.00026681		Tlr5	2.3115	0.010291
Ccnb1	3.5166	4.6235e-07		Adssl1	1.5867	0.0067697		Frzb	2.311	6.7245e-07
Gm5622	3.5113	0.044424		Clec12a	1.5825	0.0034389		Col6a2	2.3094	2.2838e-08
C3ar1	3.5073	8.5229e-27		Plce1	1.5815	0.0002495		Acaa1b	2.3066	0.016878
Gm5086	3.5072	0.0062168		Ugt8a	1.5779	7.1055e-05		Proser2	2.3063	0.001641
Col5a2	3.5036	2.0114e-31		Itgb6	1.5777	2.0153e-05		Mal2	2.3017	0.00038917
Cyp2b10	3.501	0.01791		Met	1.5734	0.00067468		H2-Eb1	2.2987	3.425e-15
Cd207	3.4992	2.4583e-09		Slamf8	1.5732	0.0083874		Itgb8	2.2976	0.028374
Tnfaip6	3.4991	0.0016225		Myo5a	1.5712	0.0078214		Plxdc2	2.2972	3.227e-16
Slc1a6	3.4983	0.021839		Igkj5	1.5653	0.011982		Igsf11	2.2955	0.00048037
Rab15	3.4924	0.00068062		Serpine2	1.5591	0.001102		Fkbp10	2.2912	1.879e-15
Mark1	3.4848	1.2198e-07		Snord70	1.554	0.00039282		Nme5	2.2892	0.041846
Cadm4	3.4839	8.0167e-09		Tcf21	1.5535	0.0076888		Serpine1	2.289	0.0037103
Fgf2	3.4816	0.046092		Snora33	1.5533	0.0007031		Ifi27l2a	2.2884	7.6405e-08
Col14a1	3.4747	0.017261		Steap2	1.5465	0.00024811		Vnn1	2.2855	0.0053758
Itgb5	3.4725	3.6822e-28		Ms4a4a	1.5403	0.0029309		A1cf	2.2771	0.030474
Mst1r	3.4597	0.0022859		Cdk6	1.537	3.3518e-05		Fat1	2.2771	1.5583e-08
Hmgn3	3.43	5.4076e-11		Aldob	1.5361	0.001404		Ereg	2.2714	8.6749e-06
Zbtb8b	3.4287	3.3995e-07		Ttr	1.536	0.00049743		Ppara	2.2677	0.0035441
Popdc2	3.4211	0.00074807		Snord49a	1.5354	0.00049147		Slc17a4	2.2665	0.04088
Rbm46	3.4115	3.9398e-05		Tbx20	1.5348	0.0047311		Klb	2.2643	0.041298
Lhfp	3.407	0.00019075		Tesc	1.5328	0.0002495		St14	2.2641	0.00055536
Trnp1	3.394	0.023099		Slc1a5	1.5303	0.0006304		Pkib	2.2639	9.719e-07
Dmkn	3.375	0.028062		Rap1gap	1.5279	0.00067802		Clca3a1	2.2623	5.8674e-26
Aebp1	3.3749	2.994e-39		Snord65	1.5276	0.0013735		Cd109	2.2556	0.03976
Plod2	3.3745	4.7747e-19		Gsn	1.5274	0.005807		Ptprd	2.2494	0.00063635
Hrh1	3.3739	0.03134		Agt	1.5273	0.00029083		Bcl2a1b	2.2489	6.3786e-05
Cabp1	3.3676	0.046655		Sdc4	1.5264	4.8983e-05		Erbb3	2.2449	4.238e-05
Rgs17	3.3656	0.0215		Eps8l2	1.5233	0.00030802		H2-DMb1	2.2428	1.489e-09
Galnt16	3.3618	0.03694		Sox4	1.5229	0.00011292		Dusp18	2.2389	1.6935e-05
Sfrp2	3.3552	0.011341		Stard10	1.5216	4.8741e-05		Scimp	2.2383	3.5755e-06
Cacna1h	3.3459	0.0063498		Pdgfra	1.5136	0.0071144		Tlr8	2.2367	0.00032869
Atp1b2	3.3445	6.3245e-17		Sytl5	1.5135	0.00022369		Krt18	2.2338	1.8901e-05
Thbs1	3.339	5.4986e-26		Onecut1	1.5134	0.0013917		Acnat1	2.2326	0.00053601
Sv2a	3.3362	0.012061		Prr15l	1.5118	0.00010116		Slc35g1	2.232	0.00072307
Lamb1	3.3347	0.01675		Slc16a10	1.5117	0.004693		Ankrd1	2.231	9.9476e-05
Adamtsl3	3.3335	0.0023281		Evl	1.5115	0.0013966		Abtb2	2.2257	6.781e-05
Cxcl14	3.3325	2.3818e-08		Ildr1	1.5095	0.00050643		Efna4	2.2245	0.036479
Clstn2	3.3305	5.236e-05		Gdf3	1.5081	0.0018414		Dpt	2.2145	0.00072858
Col5a3	3.3176	1.0677e-13		Anxa1	1.5075	0.048783		Ugt8a	2.2137	0.016469
Lingo1	3.3168	6.6711e-07		Cd74	1.5067	0.0001476		Adam8	2.2127	0.0014084
Ptges	3.3131	0.0041486		Cd48	1.506	0.0043845		Ddo	2.2121	0.013
Ly6d	3.3083	5.9732e-06		Klf5	1.5055	0.0054829		Dusp2	2.2112	0.0013893
Rian	3.2932	2.5618e-05		Snord38a	1.5023	0.00032841		Srrm4	2.2083	0.036733
Bnc1	3.2925	0.0017805		Snord15a	1.5003	0.00056736		Fads6	2.207	0.044109
Pde3a	3.2919	0.011747		Snora36b	1.4998	0.010311		Ccl19	2.2068	0.0031309
Glt8d2	3.2903	8.9104e-06		Col6a3	1.4991	0.00095923		F3	2.2025	0.00023202
Lyz1	3.2865	3.417e-47		Sh2d4a	1.4984	0.00012759		Dsp	2.1998	3.1778e-05
Synpo2	3.2816	4.8335e-06		Plekhb1	1.4982	0.00010265		Ror1	2.1992	0.00060851
H19	3.2806	1.579e-06		Snord42b	1.4975	0.0013705		Slc4a11	2.1965	0.030981
AA465934	3.2667	0.010315		Snord16a	1.4952	0.0012485		Fosl2	2.1927	0.00048217
Acp5	3.266	7.6102e-18		Itgav	1.4944	5.4885e-05		Ugt1a7c	2.1914	0.0014505
Arhgap22	3.2613	1.4148e-15		Lat2	1.4877	0.0067335		Sgms2	2.1886	0.00011377
Ak5	3.2561	0.017665		Sirpb1a	1.4842	0.0053594		Il18	2.185	1.1319e-07
Ggt7	3.246	1.3257e-08		Errfi1	1.4833	0.00024322		Lrtm2	2.1839	0.03543
Prss35	3.2433	0.00084426		Snora73b	1.479	0.0013595		Abcb4	2.1837	0.010909
Fut7	3.2418	0.00022639		Slc25a13	1.477	0.00151		Tpbg	2.1832	0.00075394
Olfml1	3.2323	1.9906e-07		Cfap69	1.4759	0.00039282		Acp5	2.1828	1.6425e-06
Cdca3	3.2292	1.3362e-05		Snora7a	1.4708	0.00041689		Stra6l	2.1796	0.00011541
Gjc2	3.2279	0.019642		Snord2	1.4693	0.004235		Cdcp1	2.1749	0.0038128
Cygb	3.2249	0.020691		Mpeg1	1.4683	0.0018172		Tenm3	2.1737	0.0018329
Capg	3.2244	1.0557e-52		Slc2a2	1.4651	0.002453		Tlr7	2.1721	0.00025558
Col8a1	3.2216	1.2189e-11		Rida	1.4637	4.7949e-05		Kif9	2.1716	0.0010612
Mtus2	3.2185	2.941e-10		Snora73a	1.4614	0.00248		F630028O10Rik	2.1709	0.025485
Ctse	3.2033	0.014344		Angpt1	1.4604	0.00010277		Oasl1	2.1708	5.1858e-19
C1qtnf5	3.1893	0.015738		Onecut2	1.4601	8.3445e-05		Arhgap22	2.1596	1.6308e-05
Mfrp	3.1893	0.015738		Abca1	1.4582	5.4058e-05		Kctd15	2.1564	0.012112
Srpx2	3.1881	0.042774		Adk	1.4568	4.8983e-05		Tnfsf15	2.1535	0.019898
Lyz2	3.188	3.2284e-38		Ptpn13	1.4535	0.0003462		Col5a3	2.1531	0.00010677
Rgs1	3.1813	1.5165e-13		H2-DMb1	1.4472	0.0038814		Rgs1	2.1477	1.7395e-10
Cdh2	3.1742	8.9314e-08		Il1b	1.4448	0.016723		Zdhhc2	2.147	0.016149
Cercam	3.1706	3.3521e-16		Pid1	1.4448	0.0070078		Bdh1	2.1468	0.0061011
Gdf10	3.1647	0.043047		Ezr	1.4438	0.00050079		Klhdc7a	2.1439	0.00047184
F930015N05Rik	3.1622	0.002366		Cyp4f14	1.4423	0.011976		Sall1	2.1426	0.00029494
Gabra3	3.1584	0.039471		Ptprs	1.4376	0.00013395		Rasef	2.1424	0.023961
Rnf150	3.155	0.0042793		Nudt19	1.4278	8.0276e-05		Vil1	2.1394	0.00089789
Nupr1	3.1533	2.5161e-06		Snora41	1.4261	0.0071771		Syt5	2.1392	0.022381
Ckb	3.1428	2.1885e-34		Acp5	1.4207	0.0042128		Ssc5d	2.1376	8.7503e-09
Ctsj	3.1345	0.00036993		Sulf2	1.4187	0.0023311		Igsf9	2.1368	0.00035753
Psat1	3.134	2.3148e-06		Tlr1	1.4171	0.0037683		Kcne3	2.13	3.7962e-06
Tril	3.1055	3.5371e-06		Gipc2	1.4167	6.6868e-05		Mrc2	2.1298	7.8601e-05
Cx3cl1	3.1018	1.5725e-23		Foxp4	1.4146	0.00038895		Fblim1	2.1293	2.847e-21
Flnc	3.0947	4.9555e-10		Cxcl5	1.4112	0.00028918		Aldh1b1	2.1292	0.00025476
Ctsk	3.0945	4.2119e-24		Atp8b1	1.411	0.00011726		Bach2os	2.1277	0.02143
Cenpm	3.0909	0.00088827		Wfdc3	1.4098	0.00025888		Wnt5a	2.1241	0.0023623
Chpf	3.0902	3.6666e-09		Gabrp	1.409	4.45e-05		Gipc2	2.1199	0.0092833
Thbs3	3.0841	2.702e-10		Cdk14	1.4072	0.0086907		Kcnj8	2.1186	2.6344e-06
Msln	3.083	6.2443e-07		Ltbp2	1.404	0.00089391		D730005E14Rik	2.1169	0.008155
Nbl1	3.0777	2.2641e-15		Xylt1	1.4009	0.014711		Cd44	2.1164	3.1354e-05
Prr15	3.0762	0.0010578		Snora31	1.3998	7.3953e-05		H2-Aa	2.1131	1.8083e-12
Stc2	3.0736	5.3704e-07		Glis3	1.3983	0.0026719		Clec11a	2.1128	1.017e-06
Spc24	3.0726	6.6056e-05		Sele	1.397	0.006575		Tlr13	2.1127	0.00060555
Gpr161	3.0634	0.013791		D17H6S56E-5	1.3905	0.00078815		Bicc1	2.1085	1.0031e-05
Ntf5	3.0628	0.0082055		Foxa1	1.3834	2.5752e-05		Golt1a	2.1083	0.044083
Ndrg4	3.0605	2.9232e-05		Marveld2	1.3833	6.4078e-05		Nkain1	2.1046	0.0030003
Fzd1	3.0582	1.5538e-16		Cd68	1.3825	0.0031437		Erich5	2.1035	0.015306
Ccl9	3.0559	5.7231e-16		Tnfrsf12a	1.3801	8.5098e-05		Lama2	2.1034	6.3857e-07
Zbtb7c	3.051	7.029e-11		Nckap1l	1.3757	0.015108		Sftpd	2.1021	0.0052014
Map1a	3.0505	4.9195e-10		Tuft1	1.3752	3.3518e-05		Mia2	2.0988	0.0024681
Lrrn4	3.0499	1.149e-06		Basp1	1.375	0.0016582		Elf3	2.097	0.0030144
Cox4i2	3.0491	0.0028975		F7	1.372	0.0070636		Kcnk13	2.0964	0.0005656
Anxa8	3.0488	0.017076		Kcnk1	1.372	0.002645		Trim36	2.0945	1.2103e-05
Kirrel	3.0467	1.4433e-15		Gpr39	1.368	0.00041351		Dpep2	2.094	0.035905
Cd63	3.041	1.591e-29		Wfdc2	1.3667	0.0001261		Ripk4	2.09	0.011504
Shank1	3.0406	0.00053783		Cd34	1.3653	5.1317e-05		Tmprss2	2.0887	0.00073504
Serpina3c	3.0373	0.034669		Snord42a	1.365	0.00049204		Flrt3	2.0864	1.3641e-11
Kif2c	3.0359	7.5118e-05		Fgfr4	1.3632	0.0010307		Serpine2	2.0858	1.4804e-05
Adcy3	3.0357	1.0108e-16		Bmpr1a	1.3626	0.0007031		Btc	2.0786	0.010424
Hsd11b1	3.0324	1.7786e-11		Adamts2	1.357	0.0015155		H2-Ab1	2.0761	1.312e-10
Slamf9	3.031	4.0893e-08		Vegfa	1.357	0.0005949		Myof	2.0627	2.7716e-06
Nkain4	3.0308	0.0037446		Slc2a1	1.3557	0.0023391		Hnf1b	2.0608	0.0012675
Slc8a1	3.0268	1.7559e-22		Lpxn	1.3538	0.005732		Dnah5	2.0603	0.035126
Pf4	3.0193	6.5883e-12		Ap1m2	1.3517	0.0023722		Ifit1	2.0603	3.5924e-05
Cbr2	3.0168	0.017211		Stxbp6	1.351	6.8795e-05		Atp8b4	2.0576	0.0011958
Abca9	3.0145	1.4904e-08		Notch2	1.3509	0.0083764		Syt1	2.0553	0.010685
Sdk1	3.0131	2.5014e-08		Trf	1.3457	0.00089767		Zfp612	2.0548	0.030842
Hand2	3.0073	0.049825		Map3k21	1.3401	0.0002037		4833422C13Rik	2.0528	0.030609
Kcnip3	3.007	6.1833e-05		B4galnt1	1.3399	0.00078125		Cdhr5	2.0508	0.0019383
Epha7	3.0066	4.8084e-07		Tmem229a	1.3369	0.0041644		Mmp27	2.047	0.0034886
Slc24a3	3.006	0.0012863		Cd44	1.3366	0.011895		Krt7	2.0468	0.0011442
Nlgn3	3.0013	4.7946e-05		Ccl6	1.3357	0.013044		Cd72	2.0441	1.5913e-05
Cgref1	2.9953	0.0016523		Snord69	1.3334	0.00036551		Spp1	2.0406	0.044654
Mdga1	2.9916	4.4717e-09		Serping1	1.3329	0.001631		Pmaip1	2.0403	0.0020354
Melk	2.9892	0.00094579		Ppp2r2b	1.3309	0.0036101		Cers6	2.0385	0.0068346
Thbs2	2.9848	9.1804e-13		Elovl7	1.3304	0.0011581		Slfn2	2.0383	1.115e-13
Samd14	2.9785	3.1729e-18		Mamdc2	1.3291	0.0012098		Mx2	2.0334	0.03006
Kdelr3	2.9738	4.6748e-07		Cdo1	1.3252	0.0010246		Mmp15	2.0294	2.9872e-05
Clec4b1	2.9726	0.011823		Perp	1.3232	0.00029918		Rnf180	2.0281	0.0036524
Lrrn3	2.9714	0.00050661		Tgfbr1	1.3219	0.0020984		Clec4a2	2.0276	2.8102e-07
Kcnq4	2.9657	0.0012546		AF357399	1.3181	0.03694		Veph1	2.0273	0.0069751
Ctss	2.965	2.5674e-20		Ms4a6c	1.3161	0.017361		Rgs2	2.0266	1.0949e-11
Daam2	2.9641	0.0021828		Tubb2a	1.3139	0.00014091		Rgs4	2.0256	0.0013706
Steap4	2.958	0.0064916		Gpr65	1.3127	0.016271		Shisa4	2.0222	0.00040634
Samd5	2.956	2.3377e-08		Cybb	1.3125	0.01708		Fcgr4	2.0141	1.9464e-07
Sod3	2.9434	0.023075		Tnfrsf19	1.3094	0.00031616		Lad1	2.0126	0.010552
Ephb2	2.9433	0.00018007		Mpp6	1.3093	0.0019591		Abcd2	2.0122	0.0026647
Hpgds	2.9419	1.1439e-10		Efhd2	1.3091	0.0057761		Rhou	2.0121	4.5599e-05
Pi16	2.9402	1.324e-14		Chmp4c	1.3062	0.0023851		Shroom3	2.0103	8.1137e-05
Mylk	2.936	4.2733e-10		Pak1	1.3046	0.0072226		Synpo	2.0093	2.9653e-11
Pde1a	2.9351	0.033464		Elf3	1.3032	0.0070172		Clec12a	2.0082	6.5616e-07
Nrxn3	2.9325	5.5975e-05		H2-DMa	1.3011	0.0088894		Ctxn1	2.0051	0.0045043
Rasl11a	2.9312	1.3193e-08		Loxl1	1.3001	0.001701		Col5a2	2.0047	4.5954e-13
Ccdc68	2.9285	1.3231e-08		Cyp4f18	1.2998	0.015098		Sh2d4a	2.0043	0.0049789
Clic5	2.9264	2.1262e-08		Sparcl1	1.2991	8.0276e-05		Chmp4c	2.0017	0.006974
Rbp1	2.9253	3.3119e-09		Snhg18	1.2986	0.00014304		Igfbp5	2.0017	4.0938e-07
Cpt1c	2.9241	8.4352e-16		Nr4a1	1.2973	0.006131		Hpgds	1.9982	0.002327
Vcan	2.9204	6.8045e-07		Snora30	1.2968	0.0039922		Tox3	1.9954	0.022279
Zfp365	2.9171	0.036678		Egr2	1.2966	0.044955		Fam81a	1.9936	0.016951
Adamts15	2.9159	8.8491e-16		Cd207	1.2953	0.007759		Ddr1	1.9929	3.5027e-05
Pdpn	2.9152	1.2257e-05		Ifi27l2a	1.2937	0.012557		Gpr39	1.9918	0.00040489
Serping1	2.9134	4.8192e-17		Bex1	1.2937	0.0045527		Osbpl3	1.9897	3.9489e-05
Pdlim2	2.9081	2.7125e-30		Fasn	1.2931	0.00051323		Igsf5	1.9894	0.013246
Mmp17	2.9026	4.1642e-11		Snord1b	1.2918	0.0078159		Vash2	1.9861	0.010858
Cacna2d1	2.8913	7.0501e-08		Ms4a6d	1.291	0.010145		Plekhh1	1.9824	0.019038
Irs2	2.8869	5.3219e-07		Tnfaip3	1.2885	0.033792		Steap4	1.9813	2.2461e-05
Shisa4	2.8798	1.8712e-07		Cdcp1	1.2844	0.0019769		Ccdc141	1.9766	0.0013505
Tubb3	2.8796	3.5397e-10		Alb	1.284	0.00092549		Slc1a4	1.9763	0.00080113
Scarf2	2.8794	3.7103e-06		P2ry6	1.2799	0.01527		Nrxn3	1.9733	0.0082544
Fbn1	2.8707	6.153e-21		Scarna8	1.2791	0.00090395		Bag2	1.9724	0.0076858
Prss23	2.8684	2.1264e-13		Ccl22	1.2781	0.009527		Onecut2	1.9719	2.541e-07
Sema6c	2.8669	1.4729e-05		Ccpg1os	1.2771	0.00043868		Kcnj2	1.9712	0.0012675
Cacnb2	2.8645	0.00030666		Mcub	1.2753	0.0023623		Armcx4	1.9695	6.6744e-09
Syt9	2.8616	2.1256e-05		Snord35a	1.2748	9.2227e-05		Cxadr	1.9684	0.00045916
Meg3	2.8539	6.2092e-09		Snora16a	1.2737	0.00013852		Glipr1	1.9665	7.0023e-12
Havcr2	2.8517	4.7324e-07		Snord118	1.2716	0.0021755		Tm4sf4	1.9632	0.0032371
Kcnj5	2.8513	0.0016269		Scp2	1.2687	0.0016883		Pak1	1.9592	8.7505e-18
Fcgr1	2.8503	7.0643e-12		Arl11	1.2669	0.0090503		Dbn1	1.9591	4.58e-14
Tgfb3	2.8502	3.492e-25		Nr4a3	1.2653	0.016476		Ube2ql1	1.9587	0.030981
B430319G15Rik	2.8491	9.7994e-05		Ikbke	1.265	0.022975		Fbln7	1.9563	0.0037424
Gp1bb	2.8442	0.0011272		Nupr1	1.2641	0.00050029		Irf7	1.9544	7.3074e-16
Slc43a1	2.8428	0.00011095		Patj	1.2636	0.00037824		Ciita	1.9536	0.008155
Nme4	2.842	0.00054899		Cyth4	1.2631	0.0086295		Slc39a4	1.9519	0.00026684
B3gnt8	2.8385	7.4577e-09		2310030G06Rik	1.2625	0.00013395		Ticam2	1.9474	0.04581
Slit3	2.8382	9.7706e-05		Anxa6	1.2612	0.0007031		Tmem45a	1.9462	0.0013513
Axl	2.8327	2.3399e-13		Clic6	1.2609	0.001957		Mest	1.9433	3.038e-21
Ptprv	2.829	0.0066238		Scarna9	1.2598	0.005807		Gprc5b	1.9426	2.2984e-08
Gli3	2.8241	0.0022873		Cpn1	1.2583	0.0067624		Dusp8	1.941	0.0014603
Slc1a4	2.8155	0.00073629		Fjx1	1.2494	0.00043101		Kng2	1.9397	0.041724
Wdr86	2.8131	0.00079931		Gpr31b	1.2463	0.024102		Xcr1	1.9374	0.0039655
Psrc1	2.8053	0.0010299		Igf1	1.2453	0.0011939		Cfb	1.9367	4.4122e-06
Tubb6	2.8015	1.6584e-10		Tnfrsf1b	1.2438	0.016369		Shisa2	1.9343	0.010206
Pcdh9	2.7993	0.0012577		Grb14	1.2429	0.00093866		Tuft1	1.9302	0.0024826
Kcnab3	2.7971	0.00074974		Acsm3	1.2417	0.0044685		Col6a1	1.9285	8.0905e-05
Lmna	2.7957	4.5879e-19		Gm830	1.2408	0.015865		Mmp23	1.9281	0.00035214
Cd209a	2.7891	0.038261		Tyrobp	1.2398	0.01617		Rragd	1.9266	0.0023591
Rspo1	2.7884	0.0004645		Tm6sf1	1.2371	0.0038254		Igfbp3	1.9261	0.00066343
Tmem26	2.7875	2.7756e-09		Cd300c2	1.2365	0.0052839		Fut4	1.9241	0.017042
Mpeg1	2.7871	1.6056e-17		Snord111	1.2356	0.00025527		Acox2	1.9228	0.016176
Efna5	2.7852	0.0005333		Bmp1	1.2329	0.00074014		Sema7a	1.922	0.0025096
Sorcs2	2.7832	0.00049532		Cep170b	1.2322	0.0020533		Ikbke	1.9205	0.00115
Prokr1	2.7674	0.01442		Adh1	1.2317	0.0026673		Adamts2	1.9205	3.1546e-07
Sdk2	2.7657	9.6395e-05		Crip1	1.2316	0.001653		Sowahb	1.92	0.04143
Mboat2	2.7641	0.0098601		Sdc2	1.23	0.00046879		Epcam	1.9188	0.0069736
Pkib	2.7634	1.1653e-06		Tmem176b	1.2296	5.4964e-05		Cd5l	1.9179	2.6344e-06
Tpbg	2.763	0.0012072		Olr1	1.2256	0.00047166		Slfn9	1.9179	6.7225e-08
Pkia	2.7596	4.6282e-19		Myo1e	1.2231	0.0008902		Ocln	1.9166	0.0061011
Col4a5	2.7578	3.5347e-07		Epb41l4a	1.2226	0.0019555		Prune2	1.9137	0.00085578
Gsn	2.7578	5.725e-09		Chdh	1.2225	0.0017946		Zfp185	1.9134	0.023415
Kcnk13	2.7564	0.00068617		Aprt	1.2225	0.00089213		Gpt2	1.9122	2.1426e-06
Ntn3	2.7479	0.00047898		Snora70	1.2183	0.013402		Clic6	1.9116	0.045763
Akap6	2.7477	1.5066e-06		Cbs	1.2176	0.0017927		Slc44a3	1.9071	0.005306
Ly6c1	2.7472	2.4984e-06		Myo5b	1.2155	6.0118e-05		Nmnat2	1.9055	0.0010652
Il34	2.7456	0.032857		Snora68	1.2144	0.0014754		Shisa3	1.9049	0.037833
Eln	2.7435	7.2981e-14		Plscr2	1.2142	1.6334e-05		Ly86	1.9044	3.6062e-06
Rtn1	2.7369	0.0001039		C5ar1	1.2103	0.022853		Krt19	1.9031	0.0036732
Tubb4a	2.7346	1.738e-05		Mir6516	1.2088	0.0043776		Dsg2	1.9021	0.0026299
Smtnl2	2.7305	2.5599e-09		B4galt6	1.2062	0.00025527		Nfe2l3	1.9006	0.021421
Myo5a	2.7292	7.1383e-13		Emb	1.2046	0.01696		Rbm47	1.9001	4.2157e-05
Ldb3	2.7267	0.040199		Ptprc	1.2017	0.046578		Lrrc8e	1.8999	0.026493
Il10	2.7258	0.024572		Tgfbi	1.2005	0.011218		Muc1	1.8927	0.0014603
Ltbp1	2.7256	2.3615e-05		Cd276	1.1994	0.00041155		Foxa1	1.8925	0.020459
Gli1	2.7247	0.0088893		Cxcl12	1.1974	0.048467		Slc16a10	1.892	2.3608e-07
P2ry14	2.7239	0.030276		Fam49b	1.1963	0.0064817		Arl11	1.8903	0.0019691
Myof	2.7218	1.3181e-12		Slc10a2	1.1952	0.0067335		Lif	1.89	0.031683
Lamb3	2.7211	3.3249e-06		Gm21188	1.1926	0.012359		Il17ra	1.8893	6.2351e-06
Vwa1	2.7184	3.4351e-06		Haus8	1.1912	0.0027515		Pex11a	1.8878	0.0088934
Ncs1	2.7172	1.1653e-06		Lair1	1.191	0.014731		Cd180	1.8862	0.00010122
Rrad	2.7162	1.5683e-08		Dock2	1.1895	0.020863		Sel1l3	1.8838	0.022393
Cdk14	2.7129	4.7035e-09		Ccrl2	1.1891	0.015153		Lamc2	1.8815	0.0096901
Car9	2.7119	0.009257		Snora44	1.187	0.0002831		Col16a1	1.8807	1.0935e-05
Dach1	2.7108	1.5534e-06		Flrt2	1.1869	0.0013096		Ifi30	1.8772	1.5926e-06
Prnp	2.7049	3.6459e-07		F2rl1	1.1869	0.00049204		Glis3	1.8764	0.0007717
Flt3	2.7048	0.047078		Chchd10	1.1857	0.00089652		Cd200r4	1.8754	0.0026603
Bmp1	2.7037	1.8353e-15		Nek6	1.184	0.00013547		Odc1	1.8697	6.3786e-05
Lrp1	2.7033	7.2696e-08		Chka	1.1838	0.00050304		Pdpn	1.8688	0.018804
Plac8	2.6936	1.0673e-18		Lynx1	1.1833	0.00030802		Kif21a	1.8672	0.0056047
Birc5	2.6893	0.0009349		Clstn1	1.183	0.00036623		Serinc2	1.8665	0.013428
Thy1	2.6891	2.7958e-12		Frzb	1.18	3.0874e-05		Col4a5	1.8663	0.0025872
Cdc20	2.6831	8.617e-06		Plac8	1.1781	0.0053172		Pcdh9	1.8652	0.0051104
Cd180	2.6804	8.734e-11		Epb41l5	1.1773	0.00056013		Trim46	1.8648	0.0084842
Gucy1a2	2.677	6.715e-05		Fxyd1	1.1771	0.00031836		Matk	1.8648	0.0080685
Dnph1	2.673	0.00028232		Evi2a	1.1759	0.0070901		Bmp1	1.8641	1.0057e-16
Dram1	2.667	3.4753e-09		Cyp2j5	1.1757	0.0037683		D630003M21Rik	1.863	0.013499
Smarca1	2.6646	0.0060498		Tspan33	1.1756	0.0075236		Dnm1	1.8628	0.028287
Crygs	2.6612	0.039271		Snord52	1.1742	0.012045		Sox9	1.8619	0.0056773
Ptk7	2.6581	2.7803e-23		Kcnk5	1.1736	0.00035048		Tnfrsf11a	1.8619	4.7118e-06
Arl11	2.6465	8.4915e-12		Fblim1	1.1726	0.0052825		Clu	1.8613	0.00099871
Wfikkn2	2.6448	0.042017		Adamts9	1.1717	7.6978e-05		Cfap126	1.8596	0.0022824
Ccr3	2.6392	0.0074334		Tgfb3	1.1716	0.00056752		Ifi205	1.8568	0.0022424
Vash2	2.6377	0.0009521		Lmna	1.1714	0.00010835		Ctsc	1.8542	3.0455e-07
Ptgfrn	2.6377	2.431e-14		Shank2	1.1713	0.00055223		Fam110c	1.8529	0.042041
Upk3b	2.637	3.8095e-07		Ank3	1.1712	0.0015254		Fzd3	1.8511	0.021931
Lrfn4	2.6312	2.5097e-07		Flna	1.1682	0.0015152		Kif27	1.8495	0.0091524
Lpxn	2.6253	1.3038e-11		Snord66	1.1661	0.00056752		Prrx1	1.8476	0.0059264
Plekha6	2.6252	1.5305e-08		Mapk8ip1	1.165	0.00037936		Inhba	1.847	0.0079807
P2ry6	2.6252	2.5983e-10		Card11	1.164	0.021717		Itgb5	1.8459	2.9405e-07
Nid2	2.622	2.4094e-05		Ly86	1.1629	0.0037335		Dtx4	1.8457	5.1149e-05
Gpx8	2.621	4.145e-06		Eepd1	1.1625	0.0039617		Elovl7	1.8415	0.002946
Angptl4	2.621	1.3347e-07		Vil1	1.1617	0.0019262		Shtn1	1.8392	2.5227e-10
Clec7a	2.617	3.2436e-08		Uox	1.1611	0.0096736		Tifab	1.8375	0.00071351
Gpr39	2.6164	9.4075e-07		Hexb	1.1606	0.0019127		Mboat1	1.837	0.023218
Basp1	2.6162	3.4805e-11		Fam163a	1.1596	0.00012264		Spint1	1.835	0.016138
C1qtnf2	2.6152	0.0020423		Casc4	1.159	0.00077775		Slc16a3	1.8347	6.5388e-07
Matk	2.6129	0.00079512		Snord34	1.1556	0.00025888		Cldn6	1.8293	0.016983
Runx1	2.6125	3.8017e-10		Cpxm1	1.155	0.0026161		Ephb2	1.8291	0.006987
Lypd1	2.6021	1.5964e-07		Ccl5	1.1538	0.017327		Mlxipl	1.8269	0.0009986
Gdf15	2.5983	0.00019826		Scube3	1.1527	0.00014557		Mpeg1	1.8269	5.2272e-05
Ptgir	2.5929	7.3485e-06		Apobec1	1.1513	0.0013706		Onecut1	1.8258	0.0084335
Itga7	2.5873	2.6107e-05		Macc1	1.151	0.001155		Cdh2	1.8245	0.00044752
Afap1l2	2.5863	2.7771e-05		Fcgr1	1.1496	0.027169		Krt23	1.8242	0.015112
Ajap1	2.586	0.0048563		Pafah1b3	1.1471	0.0066005		Fpr2	1.8242	0.0015425
Hs3st3a1	2.5844	0.0023912		Pla2g7	1.1458	0.015224		Cd74	1.8203	3.8317e-08
Gxylt2	2.5829	0.029826		Trbc1	1.1441	0.0003341		Col6a3	1.8198	1.7808e-08
Dzip1	2.5827	4.6748e-07		Isyna1	1.144	0.0018172		Grhl2	1.819	0.039807
Cks1b	2.5826	0.00023081		Klrd1	1.1424	0.0053362		Sema5a	1.8159	0.0016444
Ccnb2	2.5826	2.5368e-05		Snord11	1.1417	0.016465		Ctss	1.8149	1.264e-09
Ube2c	2.5796	0.0019839		Slc12a2	1.1416	6.3552e-05		Rem1	1.8144	0.0087996
Ephb1	2.5786	0.028305		Ifrd1	1.1397	0.019448		Foxa2	1.8115	0.017757
Abca8a	2.5761	1.1795e-11		Ctps	1.1387	0.00013395		Ms4a4c	1.8108	0.00022756
Upk1b	2.5746	0.0027383		Slc7a11	1.1375	0.026641		Echdc2	1.8095	0.021373
Ms4a6d	2.5659	1.2669e-10		Snord35b	1.1365	0.0026626		Slc7a2	1.8094	0.0077047
Mycn	2.5658	7.0683e-06		Ctsj	1.1363	0.0075564		Sytl5	1.8088	0.0026706
Unc5b	2.5592	7.6624e-17		Klk1b5	1.1358	0.011889		Map3k13	1.8086	0.0044217
Hrct1	2.5583	0.015295		Mif	1.1354	0.0003415		Pkhd1	1.8082	0.0025334
Cenpw	2.558	0.0065775		Snord14e	1.1348	0.00071569		P2ry14	1.8069	0.00079864
Sema7a	2.558	0.00011818		Gstm5	1.134	0.00066519		Slc2a1	1.8066	3.7375e-08
Pla2g4a	2.5568	2.6467e-11		Tjp3	1.1338	0.00026852		Pik3ap1	1.8063	7.336e-05
F730043M19Rik	2.5546	0.013292		Echdc2	1.1338	1.9648e-05		Adamts15	1.8038	0.0011587
Cd68	2.5541	1.7304e-14		Ighm	1.1318	0.011957		Nckap1l	1.8021	0.00041304
Fn1	2.5528	4.1475e-10		Peg10	1.1299	0.00020688		Ccl4	1.8019	0.0078882
Ly9	2.552	5.0271e-12		Lrp1	1.1286	0.027139		Clcf1	1.8015	3.829e-05
Gas2l3	2.5515	1.0866e-07		Tes	1.1282	0.001907		Serf1	1.799	8.5209e-05
Col6a5	2.5453	0.0033822		Slfn2	1.1279	0.032206		Grrp1	1.7951	0.00024383
Crip1	2.5373	3.9912e-09		Llgl2	1.1222	0.00034625		Acsm3	1.7946	0.0025942
Cd83	2.5369	3.168e-07		Tubb6	1.1166	0.0014115		Ptpn13	1.793	0.00017171
Tbc1d16	2.5352	7.243e-13		Pard6b	1.1161	0.00024422		Tbc1d9	1.7914	6.6606e-05
Adamts3	2.535	0.0042455		Nfkbid	1.1125	0.028805		Baiap2l1	1.791	0.0087418
Anln	2.532	1.9809e-05		Snord22	1.1102	0.00031677		Usp43	1.7907	0.028738
Timp2	2.5315	8.1201e-12		Arhgap15	1.1099	0.04545		C5ar1	1.7902	1.9394e-05
Knstrn	2.5284	0.00016576		Sh3bp2	1.1063	0.013305		Clec4a3	1.7895	2.699e-05
Slfn10-ps	2.524	0.010107		Ppl	1.1063	0.00043499		Myo5b	1.7872	0.00078583
Aprt	2.5233	1.6799e-22		Sh3pxd2b	1.1058	0.005569		Pcx	1.787	0.0041608
Lpar1	2.5204	1.1314e-05		Gal3st2	1.105	0.0042044		Evl	1.7858	0.00034093
Tmem151a	2.5164	0.0010254		Itga4	1.1028	0.038029		Cx3cl1	1.7858	2.8326e-05
Prkar2b	2.5148	5.1272e-07		Hkdc1	1.0976	0.0014521		Myh14	1.7855	0.0019406
Plcl1	2.5101	2.6107e-05		Ighj1	1.0973	0.032203		Ppfia4	1.7847	0.0061264
Rgs5	2.5	0.0099833		Tnfrsf11a	1.0951	0.011022		Cyp4a14	1.7838	0.037696
Fhl1	2.498	0.015058		Tom1l1	1.0947	0.0091721		Rasal1	1.7838	2.5305e-07
Cd300a	2.4979	5.5363e-10		Esrp1	1.0944	0.0009473		Col14a1	1.7823	0.00079517
Tlr7	2.4873	1.7707e-10		Tgif1	1.0938	0.00045316		Cdh1	1.782	0.0034263
E130310I04Rik	2.4858	1.525e-06		Cd53	1.0934	0.019838		Fabp7	1.78	0.00027746
Ptprs	2.4849	2.2843e-12		Smoc2	1.0933	0.0019752		Clec4n	1.7792	2.8865e-08
Ednrb	2.483	1.3278e-25		Snhg6	1.0931	0.00092331		Myo1b	1.7789	5.9197e-13
Ptpro	2.4801	0.0010578		Apex1	1.0927	0.00069388		Arid5a	1.7766	0.0054926
Sfrp1	2.4764	3.0721e-06		Igfbp5	1.0915	0.00038895		Anpep	1.7761	3.899e-07
Irf5	2.4762	7.5726e-12		Snora28	1.0906	0.0065981		Tnfrsf11b	1.7751	0.0018985
St6galnac6	2.474	3.9455e-27		Hpn	1.0897	0.00059616		Plagl1	1.7744	4.8951e-21
Cacnb3	2.4728	1.5538e-16		Pof1b	1.0895	0.00063924		Esrp2	1.7722	0.00047889
Slc6a9	2.4712	1.3388e-06		Mmp15	1.0887	0.0004454		Zfhx4	1.77	4.7372e-05
Tnfsf13b	2.4644	3.1916e-05		Scarna13	1.088	0.00017113		Slc8a1	1.7698	0.00015701
Msx2	2.4628	0.0087035		Slc44a4	1.0867	0.0040736		2310030G06Rik	1.769	0.023341
Podxl2	2.4575	0.0092412		Igsf11	1.0867	0.00051323		Tmem184a	1.7685	0.021585
Slc1a5	2.4559	2.5381e-13		Pipox	1.0866	0.0020984		Fasn	1.7681	1.6911e-05
Tcf23	2.4528	0.00012018		Grb7	1.0819	0.00060252		Atp8b1	1.7606	1.9875e-09
Arhgef17	2.4512	4.0576e-11		Gas2l3	1.0818	0.0061904		Tnfrsf19	1.7574	0.023782
Fcgr3	2.4455	8.8268e-10		Vtn	1.0818	0.0037683		Cep170b	1.756	0.00015673
Fgfr2	2.4417	4.1781e-06		Zranb3	1.0812	0.0023335		Lurap1l	1.7536	0.015891
Ear12	2.4412	7.507e-06		Adamts5	1.0805	0.00058018		Prr36	1.7532	0.004407
Ear3	2.4412	7.507e-06		2410006H16Rik	1.0795	6.5475e-05		Dab1	1.7509	0.023532
Tlr8	2.4329	7.963e-05		Adora1	1.0772	0.00016488		Chdh	1.7509	0.00048117
Ndn	2.423	0.0021762		Cpq	1.0765	0.0032536		Crp	1.7474	0.022499
Aff3	2.4187	1.3871e-05		Shmt1	1.0758	0.00080339		Slc17a8	1.7472	0.02773
Dnm1	2.4142	0.0068359		Ighj4	1.0739	0.029335		AB124611	1.7433	3.4716e-07
H2-Eb1	2.4122	1.3121e-06		Snora21	1.0734	0.00074352		Lsr	1.7417	0.0011499
Hey2	2.4075	0.030552		Sel1l3	1.0714	0.0002138		Rasl10a	1.7384	0.045461
Ddr2	2.4069	4.3794e-05		Ift57	1.0714	0.00016709		Plxnb1	1.7367	0.00022118
Prc1	2.4001	0.00035342		Il21r	1.0707	0.031524		Ppp1r26	1.7363	0.011239
Clec4a2	2.3999	1.4561e-07		Abcb1a	1.0706	0.0034079		Psat1	1.7362	0.0013468
Prr11	2.3885	0.00045947		Hpx	1.0695	0.03925		Lpcat2	1.7354	0.00050095
Amz1	2.3881	3.5324e-07		Plaur	1.069	0.03936		Dtna	1.7349	0.041583
Nek2	2.3877	0.00017262		Mgst1	1.0679	0.0015152		Vtcn1	1.7344	0.037196
Pcolce	2.3848	4.6082e-15		Casp12	1.0663	0.0010331		Serping1	1.7339	5.6952e-10
Crispld2	2.3784	0.00010859		Serpinb6b	1.0656	0.00012759		Olfml3	1.7318	3.0913e-05
Tbc1d9	2.3781	1.7633e-07		Snord104	1.0644	0.0024531		Gm5431	1.7304	6.6744e-09
Cdkn3	2.3772	0.048588		Vsig8	1.0633	0.0016002		Zbtb7c	1.7267	0.03335
Itm2a	2.3758	0.0042367		Pparg	1.0624	0.00041155		Adora1	1.7266	0.0047448
Gpr65	2.3742	9.8362e-09		Dbi	1.0612	0.00068262		Myrf	1.7264	0.0019209
Gpm6b	2.3739	1.4003e-06		Galnt3	1.0594	0.0004267		Rgs5	1.726	0.0006298
Ntn1	2.3737	0.047929		Cebpa	1.0552	0.0061102		Rassf7	1.7212	0.017316
Asb2	2.3731	0.0044985		Lcp1	1.0547	0.016746		Slc27a1	1.7209	0.0010903
Tmem141	2.3718	5.2752e-06		Traf4	1.0526	0.0002495		Cldn7	1.7176	0.015208
Nuf2	2.3706	0.005072		Snora43	1.0517	0.0084578		Myo1f	1.7176	0.011537
Eno2	2.3649	0.022		Daglb	1.0516	0.0085238		Nr1i2	1.7145	0.029217
Cdh3	2.3649	1.699e-07		Scd1	1.05	0.0066005		Pdgfc	1.7133	2.2795e-05
Arnt2	2.3643	0.031256		Cd300lb	1.0496	0.039698		Dcdc2a	1.709	0.015037
Ramp1	2.3634	0.032866		Src	1.0492	0.0019062		H2-DMa	1.7074	2.0421e-06
Ly86	2.3609	8.1897e-05		F10	1.0487	0.012351		Rnf149	1.7054	1.9346e-07
Serpinh1	2.3538	3.5017e-06		Mettl7a3	1.0462	0.0029438		Dzip1l	1.7049	0.011717
Sh2d1b1	2.3516	0.025089		Gdf15	1.0443	0.042565		Chst11	1.7041	0.00015224
Enpp1	2.3457	2.033e-10		Snord71	1.0438	0.019502		Tubb6	1.7041	1.5526e-07
Prr5	2.3456	4.2336e-05		Pik3cb	1.0417	0.005364		Cxcl14	1.7034	0.00047889
Aurkb	2.3454	0.0027447		Stt3b	1.0407	0.00025865		Pi16	1.7028	5.9315e-06
H2-Ab1	2.3397	1.0019e-05		Ptpn6	1.0406	0.039424		Tmem119	1.7027	0.0006062
Ear2	2.3344	4.4682e-08		Ephx2	1.0399	0.0021626		Pla2g4a	1.7002	7.8495e-06
Cybb	2.3313	9.9749e-13		Idh2	1.0398	0.00034932		Hkdc1	1.6995	0.036908
Il1rl2	2.3291	0.0012755		Il2rg	1.0389	0.00049972		Gpr35	1.6985	1.492e-06
Kcnj10	2.3287	0.00060178		Tm4sf19	1.0378	0.00088229		Fam20c	1.6955	0.00033419
Cd74	2.3277	1.4952e-05		Timp2	1.0375	0.0042535		Kdelr3	1.6953	0.0044028
Kcp	2.3248	0.00012698		Acnat1	1.0335	0.00089213		Gdf6	1.694	0.017716
Mag	2.324	0.042972		Xrcc5	1.0304	0.00024811		Treml2	1.6939	0.028472
Tmsb10	2.3223	1.3862e-08		St6galnac2	1.0272	0.00034528		Cdk6	1.6908	0.03748
Ptger4	2.3221	5.8952e-05		Stat4	1.0261	0.022276		Rnf128	1.6896	0.0014603
Panx1	2.3188	4.4512e-10		Zdhhc2	1.026	0.0020984		Adgre1	1.6891	2.1268e-05
C1qb	2.3187	4.8226e-09		Col15a1	1.0246	0.02122		Inhbb	1.6861	1.3061e-06
C1qc	2.318	3.0143e-06		Cabcoco1	1.0246	0.0023496		Map9	1.6841	0.049471
Ehd2	2.318	4.2043e-15		Erdr1	1.0221	0.018512		Egflam	1.6834	0.010858
Plk1	2.3145	6.078e-05		Ahsg	1.0214	0.0054944		Mpp6	1.6834	1.2495e-10
Kif18b	2.3087	0.0071496		Slit2	1.0212	0.0025606		Foxp4	1.6827	1.7395e-10
Cdca8	2.3059	0.00062527		Tpd52	1.0192	0.0064883		Gpd1	1.6815	0.013632
H2-DMb1	2.3055	1.1801e-05		Pdgfrb	1.0178	0.0041508		Pdgfrb	1.6807	0.00012498
Mrvi1	2.3038	1.5954e-14		Dusp16	1.0158	0.00027443		Ptprf	1.6799	0.0010479
Ppfibp2	2.2991	3.675e-07		Hdac11	1.0134	0.0011758		Atp1b1	1.6791	0.0078776
Clec12a	2.2979	3.2901e-10		Cd9	1.013	8.0276e-05		Slc16a7	1.6787	6.469e-05
Tpx2	2.2964	0.00043867		Veph1	1.0126	0.00020204		Cybb	1.6786	0.00026965
Pla2g7	2.2942	0.00024536		Snord110	1.0099	7.285e-05		Dcaf12l1	1.6781	0.0049045
Adamtsl5	2.2939	0.047929		Havcr2	1.0097	0.0032366		Cd63	1.675	3.8339e-15
Parpbp	2.2932	0.0063872		Lamb1	1.0089	0.0055806		Misp	1.6737	0.023982
Dlgap5	2.2924	0.000726		Dusp2	1.0069	0.044847		Clmn	1.6735	0.00028977
Ska1	2.2914	0.042972		Cdh3	1.0056	0.0016446		Zfp750	1.6734	0.023426
Trpc1	2.2895	0.019434		Rilpl2	1.0041	0.025811		Pard6b	1.6715	0.017836
Tifab	2.2893	4.0902e-07		Arhgef16	1.0039	0.0027415		Ccr5	1.6707	0.0005145
Cacna1a	2.2878	1.3867e-05		Lamb3	1.0025	0.00045316		Cp	1.6706	2.4573e-05
Lect2	2.2802	0.0005594		Mrc1	-1.0005	0.001059		Fam129a	1.6689	0.0024684
Nr1h4	2.2746	2.5397e-08		Slc37a1	-1.0008	0.0001476		Arhgef28	1.667	0.0063348
Shcbp1	2.2735	0.0070186		Il13ra2	-1.0013	0.031832		Mapk15	1.6665	0.0054771
Slamf8	2.2735	0.0011834		Man1c1	-1.0024	0.0007031		Serpina3b	1.6659	0.0070206
Src	2.2722	5.5489e-16		Gipc3	-1.0025	0.0074466		Paqr9	1.6637	0.00823
Slamf7	2.2676	0.00057972		Esrrb	-1.0031	0.012261		Sestd1	1.6635	0.00022107
Apc2	2.2658	0.00031397		Mocs1	-1.007	0.0053172		Stap1	1.6615	0.04088
Mmp27	2.2657	0.005303		Rasal2	-1.0075	0.0025208		Evi2a	1.6599	6.2962e-06
Rhoh	2.2645	0.00016576		Sfn	-1.0098	0.00067161		Wwc1	1.6589	0.0051104
Aoah	2.2638	0.00033051		Gm26567	-1.0127	0.0025572		Il34	1.6572	0.00045868
Ckap2	2.2548	0.0015311		9430038I01Rik	-1.0135	0.0092722		Maff	1.6551	0.0022829
Ncaph	2.2537	0.000256		Slc2a8	-1.0136	0.00028918		Plet1	1.6538	0.020878
F13a1	2.2515	0.039124		Syne1	-1.0162	0.00064009		Serpinb1a	1.6534	8.1473e-05
Prkar1b	2.2483	0.000186		Atl1	-1.0165	0.0025572		Arhgef26	1.652	0.015622
Ppfia4	2.2479	1.0485e-05		Dpp4	-1.0178	0.0020569		Cd86	1.6501	0.00073612
Cybrd1	2.2468	0.023737		Cyp2r1	-1.0213	0.0011954		Tnfrsf10b	1.6478	1.6176e-05
Plekhh2	2.2451	1.2519e-05		Folr2	-1.0221	0.0074642		Gda	1.6464	2.9153e-05
Mmp11	2.245	6.3142e-09		St6galnac3	-1.0223	0.0042234		Lox	1.6453	4.1557e-07
Eps8	2.2438	0.00012105		Hoxb5	-1.0226	0.0011637		Cldn3	1.6427	0.019977
Clip4	2.2391	0.031381		Hoxa2	-1.0227	0.012495		Slit2	1.6342	0.020547
Emp2	2.2344	9.9121e-21		Rab6b	-1.024	0.0055739		Themis2	1.6335	0.00027414
Clec4n	2.234	3.4294e-06		Sntb1	-1.0244	0.006183		Palmd	1.6329	0.0014228
Arhgap19	2.2319	1.3476e-17		Csgalnact1	-1.0248	0.042894		Isg15	1.6308	0.026289
Hunk	2.227	7.0192e-07		Mir3090	-1.0263	0.020899		Samd14	1.6296	0.00017386
Abcd2	2.2268	0.00016662		Gatc	-1.0264	0.0096281		Pdlim4	1.629	0.0029052
Top2a	2.2265	0.00035342		Chst15	-1.0277	0.0013985		Ankrd6	1.6287	0.0097418
Synpo	2.2257	1.1978e-28		Pik3c2b	-1.0282	0.0034079		D630039A03Rik	1.6282	0.00097099
Col24a1	2.2234	0.024609		Pcdhga1	-1.0284	0.0026581		Ncf2	1.627	0.00077306
Fcrl1	2.2196	0.0092412		Creb3l2	-1.0287	0.0012074		Cadm1	1.6249	6.9413e-06
Csf1r	2.2153	3.669e-06		Epas1	-1.0304	0.0013966		Rnf150	1.6246	0.003293
Meis3	2.2149	1.3471e-07		Ceacam2	-1.0312	0.00016925		Hr	1.6244	0.04581
Tro	2.2137	0.00053363		Pcdhga6	-1.0321	0.0403		Plod2	1.6242	5.2392e-07
Il7r	2.2123	0.005583		Timp3	-1.0323	0.00041155		Plac8	1.6238	4.0491e-15
Ccr2	2.2099	0.0011505		Exoc3l	-1.0332	0.0037683		Loxl1	1.6214	6.7521e-05
Cib2	2.2084	0.0078667		Bahcc1	-1.0346	0.0028843		Gas2l3	1.6213	9.8284e-06
Runx2	2.2083	0.0013562		Pcdhgc3	-1.0347	0.0033677		Abca1	1.6202	1.415e-07
Serpinb9b	2.2083	1.3347e-07		Tmem35a	-1.0361	0.00022127		Hunk	1.6199	0.00040854
Cd200r4	2.2062	0.0048197		Tspan15	-1.0364	0.00054238		Ninl	1.6173	0.0064771
Cdca5	2.2036	0.01437		Ccbe1	-1.037	0.0056359		Pkp2	1.6172	0.016409
Arhgap28	2.2014	7.0795e-05		Podxl	-1.0371	0.0015129		Aif1	1.6171	0.00060903
Ticam2	2.1993	0.0023418		Fam57b	-1.04	0.0002831		Irs2	1.6159	0.021427
Tmem221	2.1983	7.7572e-06		Mrgpre	-1.0402	0.00067161		Sorbs2	1.6139	0.0043574
Ciita	2.1943	0.001047		Prickle1	-1.041	0.0011213		Treml4	1.6136	0.0010814
Slc2a10	2.1932	1.9012e-05		Adgre4	-1.0436	0.020511		Nlrp3	1.6128	0.022869
Casc4	2.1903	1.5237e-06		Smyd4	-1.0445	0.0016572		Hk3	1.6127	0.0002311
G0s2	2.1881	7.8653e-08		Jam3	-1.0446	0.0023521		Pparg	1.6125	2.615e-10
Slc37a2	2.1858	1.7946e-15		Rybp-ps	-1.0454	0.012246		Shank2	1.6121	0.017027
Ltbp3	2.1855	2.1842e-18		Flywch1	-1.0455	0.00089652		Irf5	1.6109	0.00092177
Myc	2.184	3.9229e-31		Abca7	-1.0476	0.00010277		Wdfy4	1.6099	0.028308
Ngf	2.1815	8.2074e-07		Cd27	-1.0485	0.0052817		Fam83h	1.6062	0.020581
Adap2	2.1762	6.7177e-05		Lonrf1	-1.0503	0.0031034		Pamr1	1.6062	0.0002183
Ptafr	2.1739	3.7688e-05		Scarf1	-1.0516	0.0019586		Prss8	1.6061	0.03543
C1qa	2.1736	3.6404e-06		Ppfia2	-1.0521	0.001503		Fcgr3	1.6026	4.638e-05
Bhlhe41	2.1732	0.00036128		Ccdc126	-1.0542	0.0030661		Plek	1.6025	2.1283e-05
Itgax	2.1721	3.0797e-06		Proser1	-1.0561	0.0011742		Fgfr4	1.6016	0.034223
H2-Aa	2.1663	0.00014153		Shroom4	-1.0567	0.0021801		Prob1	1.5998	0.014935
Abcg3	2.1656	1.595e-09		Slc40a1	-1.0568	0.00045303		Cacna2d1	1.5985	4.7482e-07
Dctd	2.1638	0.024351		Cyp26b1	-1.057	0.04593		Cd300a	1.5981	0.0029747
Tmem45a	2.1636	2.271e-05		Unc5a	-1.0642	0.0055907		Cd83	1.5953	0.013
Fam171b	2.1631	0.0062182		Mr1	-1.0669	0.0035118		Sec16b	1.5917	0.0010479
Ms4a6c	2.1629	3.2513e-16		Cyp2c37	-1.0727	0.0055489		Shroom1	1.5912	0.0079587
Ccr5	2.161	3.0355e-05		Ntn4	-1.0736	0.0048774		Parvg	1.588	0.012392
Pmaip1	2.157	4.7234e-05		Ralgapa2	-1.0748	8.9589e-05		Slc11a1	1.5851	0.00079332
Mpp6	2.1545	7.4185e-12		A330009N23Rik	-1.0765	0.0014524		Ly9	1.5843	0.011527
S100a6	2.1441	0.0027185		Rerg	-1.0775	5.4659e-05		Lilrb4a	1.5843	0.0029769
Ydjc	2.1439	0.024106		Gna14	-1.0804	0.00070019		Dram1	1.5832	0.00024222
Tspan6	2.1422	2.5284e-07		Slc9a9	-1.0806	0.00060915		Adamts9	1.5831	2.1814e-08
Arhgap15	2.1419	5.9292e-07		Mbnl3	-1.0817	0.0023455		Traf4	1.5828	9.1915e-06
Fxyd6	2.1418	1.1465e-06		Wnt9b	-1.0849	0.0066151		B430306N03Rik	1.5811	0.0062255
Cspg4	2.1398	0.0021355		Lifr	-1.0855	0.0007031		Ildr1	1.5787	0.048808
Laptm5	2.1376	1.242e-09		Wscd1	-1.0859	0.0019774		Slc1a5	1.5785	4.8029e-11
Tnfrsf1b	2.1361	3.2037e-10		Enpp6	-1.086	0.013574		Sema3b	1.5764	0.013499
Ctsc	2.134	5.9745e-09		Nrp1	-1.0866	0.00082331		Dok2	1.5754	0.00828
Tcea3	2.1336	0.00076387		Pygm	-1.0875	0.00055063		Stxbp6	1.5737	0.040725
Fut4	2.1304	0.0015659		Itpkb	-1.0946	0.00052659		Fgr	1.5732	0.008155
Cds1	2.1298	0.0061489		Art2b	-1.0974	0.0038657		Atp7b	1.5715	0.036853
H2-DMa	2.1297	5.9924e-06		Robo4	-1.1004	0.0020189		Csf2rb	1.5687	0.0064334
Arhgap42	2.1263	0.0024551		Clcn6	-1.1019	0.00012904		Sobp	1.5684	0.030892
Tnxb	2.1247	1.3118e-05		Vsig2	-1.1023	0.00064936		Hk2	1.5682	0.0011519
Cep55	2.1202	0.01286		Fpr1	-1.1026	0.03223		Tmem229a	1.568	0.039215
Cd5l	2.1193	0.00011568		Zfp984	-1.103	0.042752		Tcea3	1.5659	0.045018
Cd48	2.1185	3.2491e-08		Mmp28	-1.1038	0.0013619		Adrb1	1.5654	0.0042971
Slc19a1	2.1166	1.4871e-05		Mup3	-1.1042	0.0055907		D630045J12Rik	1.5653	0.017382
Oaf	2.114	3.4586e-12		Pcdhga10	-1.1046	0.00062108		Kif12	1.5653	0.015038
Bub1	2.1129	0.0069176		Epor	-1.1056	0.00037105		Slc43a1	1.5623	0.0033094
Gfra2	2.1121	0.00013472		Zdhhc18	-1.111	4.7101e-05		Lair1	1.5622	0.00035637
Depdc1a	2.107	0.022899		Plpp1	-1.1124	0.0039596		Celsr2	1.5606	0.02066
Ccl3	2.1062	2.2104e-05		A830082K12Rik	-1.1126	0.018674		Ppp1r9a	1.5594	0.00085496
Efs	2.1059	0.0057513		Stard8	-1.1126	0.0012074		Fbln2	1.5578	8.8385e-07
Slc11a1	2.1031	3.0326e-05		Nckipsd	-1.114	0.00060915		C1qb	1.557	0.00016317
Cdca2	2.1021	0.0018209		Ntf3	-1.1174	0.00012904		D17H6S56E-5	1.5568	0.00016313
Cdk1	2.102	0.0011164		Tspan18	-1.1208	0.0076888		Lpxn	1.5544	0.00051692
Kazald1	2.1016	2.1599e-06		Hs3st3b1	-1.1212	0.00070382		Abcg3	1.5539	0.00020327
Acot7	2.0963	4.507e-07		Cyp2e1	-1.1269	0.0062435		Boc	1.5538	0.0025614
Syt3	2.0947	0.014752		Pear1	-1.1293	0.0013732		Nhsl1	1.5534	4.0558e-06
Tead3	2.0944	3.6829e-08		Pcdh12	-1.131	0.0022332		Tspan32	1.5515	0.044436
Cxcl2	2.0932	0.04168		Urb2	-1.1361	0.0015944		Vldlr	1.5504	0.046658
Sele	2.0919	1.5054e-08		Ankrd44	-1.1361	0.00023857		Wdr35	1.5504	0.0076882
Iglon5	2.0918	0.0094368		Gm18418	-1.137	0.00067161		Ppp2r2b	1.5485	0.04584
Zfp385a	2.0901	1.0313e-07		Vsig4	-1.1375	0.0040736		Cdca7	1.5475	7.39e-05
Ccne1	2.0864	0.031601		Arhgap32	-1.1399	0.0012838		Myo5a	1.547	0.0061011
Rarres2	2.0842	0.0001018		LOC101055995	-1.1406	0.0039595		Morn4	1.5435	0.049471
Extl3	2.0833	2.3037e-11		Clec4f	-1.1434	0.0072356		Igf1	1.5433	0.00071944
Cenpn	2.083	0.026569		Pcdhb17	-1.1446	0.0025572		Susd2	1.5426	1.4132e-05
Magi2	2.0821	0.022		Rbbp9	-1.1446	0.00047512		Sod3	1.5423	0.002904
Pycr1	2.0821	0.0014501		Lpin3	-1.1452	0.0007031		Hrct1	1.5352	0.023834
B3galnt1	2.081	0.00095385		Gchfr	-1.1494	0.0018414		B3galnt1	1.5323	0.0065466
1700071M16Rik	2.0796	0.017969		Exoc3l2	-1.1499	0.00051361		Plcl1	1.5321	0.01267
Cks2	2.0793	1.8499e-05		1700047M11Rik	-1.1549	0.021634		Tyrobp	1.5264	0.00012494
Adamts14	2.0773	2.0396e-07		Gstk1	-1.1559	0.0025914		Ptpn6	1.5245	0.00067772
Klhl23	2.0763	9.4298e-06		Ecm1	-1.1567	5.1717e-05		Csf2ra	1.5243	0.00090085
Asf1b	2.0756	0.017103		Gata2	-1.1591	0.0043147		Ptger4	1.5242	0.00028087
Ifi30	2.0713	1.9014e-09		Nr3c2	-1.1597	0.0020984		Asb4	1.5242	8.5992e-05
Hey1	2.0707	1.4231e-08		AU021092	-1.1615	0.0077757		Scn3b	1.5241	0.0011387
Ogn	2.0698	0.020165		Grasp	-1.1636	0.0026593		Uhrf1	1.5238	2.0269e-05
Tlr1	2.0698	0.00015643		Dnaaf5	-1.1645	0.0022332		Kntc1	1.5236	0.00017208
Gata6	2.0686	7.8328e-09		C2cd2l	-1.1646	0.00042971		Met	1.5233	0.023165
Mcoln2	2.0678	0.047173		Ttll7	-1.1649	0.010232		Tnfaip3	1.5221	0.0099762
Dtl	2.0668	0.023138		Tnfrsf26	-1.1665	0.013318		Alpl	1.5199	1.0237e-06
Nr1h3	2.0659	1.501e-07		Slc5a3	-1.1675	0.01911		Egr3	1.5187	0.02655
Exo1	2.0654	0.034419		Slc2a13	-1.1676	0.0011742		Tagap	1.5183	0.012495
Pid1	2.0634	5.266e-08		Rnf24	-1.1678	8.0276e-05		Dnajc22	1.5181	0.0069231
Cryab	2.061	6.7684e-11		Nynrin	-1.1683	0.0027569		Pcbd1	1.5155	0.041096
Cenpi	2.0595	0.0068971		Nsun3	-1.1691	0.02371		F2rl1	1.515	0.022073
Zfp651	2.0593	5.2325e-15		Cyp2d22	-1.1714	0.00068553		Siglec1	1.5148	0.04767
Pmepa1	2.0575	5.5015e-10		Plxna4	-1.1726	0.0051318		Vill	1.5137	0.0069736
Lrrc25	2.0574	0.00021939		Hid1	-1.1734	0.0019613		Syk	1.5128	0.0039271
Pld4	2.0515	1.2476e-06		Ass1	-1.1766	0.0085919		Perp	1.5116	0.041129
Spag5	2.0485	0.0021161		Cldn34c2	-1.1772	0.0053594		Il17rb	1.5104	0.018935
Susd3	2.0442	0.042212		Tpbgl	-1.178	0.0015638		C3ar1	1.5093	6.2299e-05
Tpst1	2.0419	3.7901e-05		6430548M08Rik	-1.181	0.0015332		Adcy3	1.5092	0.019317
Card11	2.0374	2.6046e-05		Slc39a12	-1.1812	0.00011726		Eps8l2	1.5085	0.020776
C1qtnf6	2.0362	3.5226e-28		Lnx2	-1.1824	0.00066135		Nat8l	1.508	0.002904
B3gnt9	2.0347	1.0145e-06		Pgm5	-1.1838	0.002166		Stc2	1.5079	0.020878
Rab11fip5	2.0338	1.4782e-10		Uxt	-1.187	0.027883		Lonrf3	1.5029	0.00060142
Setbp1	2.0323	8.0362e-07		Rab2b	-1.1878	0.0081173		Gfra2	1.5013	0.012993
Nusap1	2.03	0.0012801		Higd1c	-1.1879	0.011906		Mmp2	1.5004	0.0033712
Rdh9	2.0293	0.0053935		Cers4	-1.1882	0.00089213		Nek6	1.4994	1.4959e-10
Tyrobp	2.0293	1.2371e-07		Gm4951	-1.1885	0.0094148		Ptpro	1.499	0.023532
Lbh	2.0291	8.1453e-26		Pcdhgb1	-1.1917	0.029407		Cdh3	1.499	0.019962
Ccl2	2.0266	7.2575e-11		Slc38a6	-1.1918	0.00080603		Plat	1.4965	1.3829e-07
Tgfb2	2.0259	2.5037e-06		Accs	-1.1961	0.0020302		Enah	1.4958	0.0030732
Sphk1	2.0251	3.5913e-05		Arhgef15	-1.207	0.00069304		Tmem30b	1.4955	0.029659
Plekha4	2.0235	7.4087e-05		Tmem204	-1.2121	0.0015152		Lag3	1.4948	0.026536
Tuba1c	2.0231	0.00023159		Rnase4	-1.2121	1.7997e-05		Adra1b	1.4942	0.015325
Efemp2	2.0206	1.1636e-10		Smim9	-1.2123	0.006647		Spi1	1.4942	4.7376e-05
Arhgap6	2.0186	2.5023e-08		Zfp738	-1.218	0.012282		Nr1h3	1.4929	0.00048117
Ticrr	2.0174	0.016912		Ltc4s	-1.2211	0.0035217		Itgb2	1.4917	0.0045402
Alpl	2.0169	7.7738e-05		Htra1	-1.2269	6.6868e-05		Tuba1c	1.4898	1.8881e-05
S100a4	2.0159	0.0072153		Fam189a2	-1.2278	0.0020984		Cysltr1	1.4888	0.00010274
Sucnr1	2.015	0.0068827		Tcaf2	-1.2354	0.0029309		Cyp4f14	1.4887	0.044002
Fcgr4	2.0139	0.0087404		Slc31a2	-1.2375	0.0017331		Gcnt1	1.4864	0.0020906
Serf1	2.0128	0.017223		Mug1	-1.2384	0.0036654		Epha7	1.4857	0.0043748
S1pr2	2.0112	8.1928e-19		Chst7	-1.2387	0.0046543		Heyl	1.4855	0.00038021
Tlr13	2.0109	0.00026757		Kcnj16	-1.2401	0.00037588		C77080	1.48	0.0012668
Anxa1	2.0105	7.5599e-10		Cd300lg	-1.2407	0.0014026		Ppl	1.4799	0.011137
Arhgap24	2.0104	2.0006e-06		Fkbp14	-1.2436	9.3831e-05		Tgfb3	1.4795	1.3112e-05
Foxm1	2.0081	0.0012121		Meis1	-1.2437	0.00075608		Ifi44	1.4794	3.7158e-09
Pbk	2.0062	0.017737		Cmtm8	-1.2472	0.0027371		Scara3	1.4781	0.029418
Rab39	2.006	0.0415		Mcc	-1.2504	0.00023052		Samd5	1.4766	0.016463
Dact1	2.0054	9.3774e-07		Bmp2	-1.252	0.0007031		Degs2	1.4765	0.040201
Gbgt1	2.0024	0.0088095		Galnt15	-1.2542	0.010492		Prox1	1.4763	0.0007367
Kif20a	2.0013	0.0006619		Ces2g	-1.2555	0.00064752		Anxa13	1.4751	0.035056
Rtn4rl1	2.0005	3.201e-08		Usp54	-1.2563	0.0014017		Blnk	1.475	4.5885e-05
Obsl1	2.0004	1.4962e-25		Plpp3	-1.2591	0.00043961		Rad51	1.4685	0.022935
Metrn	1.9996	8.021e-06		Fam78a	-1.2623	0.00010082		Ifit2	1.4661	4.1161e-05
Bc1	1.9985	0.020527		Cpne2	-1.2625	0.00024298		Tmprss6	1.4658	0.033896
Dtx4	1.998	1.3105e-14		Ccl24	-1.2627	0.0023521		Elmo1	1.4656	0.0013072
Traip	1.9956	0.013889		Zfp366	-1.2639	0.0012536		Abca5	1.4655	0.02445
Phlda3	1.9951	0.00067742		Olfm1	-1.2684	0.00025888		P2ry6	1.4654	0.0014009
Kctd15	1.9929	0.011817		Sncg	-1.2738	0.0075916		Brca1	1.4642	9.1866e-05
Kif11	1.9883	0.003819		Slco2a1	-1.288	0.00049972		Plxna3	1.4637	0.016502
Chst11	1.987	2.5595e-05		Tnfrsf22	-1.2886	0.0012921		Plce1	1.4618	0.0016536
Nepn	1.9859	0.028427		Nkd1	-1.2905	0.0037906		Kcnn4	1.4608	0.015881
AA414768	1.9857	0.00030215		Pcdhga7	-1.3002	0.011403		Grb7	1.4605	0.019965
Batf3	1.9856	0.010764		Lrrc32	-1.3036	0.0012074		Adap1	1.4587	0.00043782
Piezo2	1.9849	0.013972		Lama3	-1.306	0.00043961		Sema4g	1.4569	0.01993
Ablim2	1.9833	0.0099666		Dll4	-1.3063	0.001493		Hck	1.4552	0.0032639
Kifc1	1.9819	0.011725		Cysltr2	-1.3174	4.6689e-05		Pfkfb4	1.4542	0.017942
Tnfaip8l2	1.9799	0.00010877		C5ar2	-1.3183	0.002057		Haus8	1.4539	9.0794e-06
Garnl3	1.9772	0.0094872		Gm8672	-1.3286	0.011732		Sema3c	1.4516	0.019901
Cxcr4	1.9772	0.00050613		Mapk11	-1.3309	0.0059468		Gca	1.4513	0.01693
Smpd3	1.977	5.8032e-05		Colgalt2	-1.3375	0.0013682		Abca8a	1.4477	0.0071544
Ttyh2	1.9753	2.9417e-11		Flt1	-1.3391	0.00085826		Abca8b	1.4472	0.01419
Lamc1	1.9722	7.2696e-08		Spry4	-1.3443	0.00028918		Enpp3	1.446	0.033831
Prdm5	1.971	0.0017876		Fndc1	-1.3486	0.0041508		Rad51b	1.442	0.028287
Mthfd2	1.9691	0.0084706		Adm	-1.3578	0.0016503		Laptm5	1.4402	0.0023428
Sulf1	1.9679	2.8514e-06		Slc12a5	-1.3588	0.00012904		Hspa5	1.4394	0.020216
Tnfaip3	1.9678	2.7443e-06		Adam12	-1.3618	5.0824e-05		Cd68	1.4362	0.00029599
Dagla	1.9671	7.0111e-05		Ntng2	-1.3631	6.0118e-05		Camk2b	1.4338	0.0017819
Msx1	1.9651	0.022		Thrsp	-1.3854	0.0051998		Tnfrsf21	1.4335	0.0052569
Ms4a6b	1.9621	6.3354e-05		Pcdhga3	-1.3908	0.011058		Ncf4	1.433	0.001137
Fabp7	1.9611	0.00073445		Ankrd29	-1.3995	0.00050079		Lrrc25	1.4328	0.0009433
Rad51	1.9608	0.026262		Cyp1a2	-1.4015	0.00050643		Gpr65	1.4326	0.0052426
Mir5107	1.9587	0.028472		Art3	-1.405	0.00018813		Il10ra	1.4317	0.010858
Clec4a3	1.9563	4.2697e-06		Fat4	-1.4092	0.0020084		Lyve1	1.4297	1.5808e-07
Siglec1	1.9528	0.0008814		Cd59a	-1.4093	0.0059413		Hook1	1.4264	0.00431
Slc16a9	1.9464	0.0090952		Ada	-1.4123	0.0019943		Flrt2	1.4243	0.0012738
Sema3a	1.9447	0.0053573		Pcdhgb7	-1.4152	0.014243		Chrnb1	1.4238	0.011215
Aspm	1.9436	0.00085559		Chp2	-1.416	0.00033729		Igsf6	1.4238	0.004147
Blnk	1.9407	0.0035981		Plxna2	-1.4182	0.00034868		Klra2	1.4203	0.020688
Dock10	1.9375	1.5396e-05		Tbxa2r	-1.419	0.00038895		Lamc3	1.4193	0.010986
Cysltr1	1.9358	0.00082842		Enpep	-1.4242	0.00022734		Aldh1a1	1.4192	0.0087107
Pla2g15	1.9346	1.2207e-11		Gdpgp1	-1.4259	0.00031443		Cd14	1.419	0.017089
Lif	1.9344	0.0032265		Slc25a35	-1.4435	0.00029083		Bmper	1.4184	1.6348e-05
Evl	1.9334	3.7619e-14		Vps33b	-1.4562	0.0020084		Gins2	1.417	0.0056773
Tns4	1.9331	0.038068		P2ry1	-1.4569	0.0031048		Uck2	1.4141	0.0049953
Aif1	1.9275	2.9376e-05		Cyp4b1	-1.4572	0.00051541		Sla	1.4132	0.011332
Cd34	1.9264	3.5669e-15		Rgs7bp	-1.478	0.0014473		Fam180a	1.4108	0.001362
Fbln2	1.926	3.3148e-14		Slc18a2	-1.4846	0.00033729		Cd48	1.4099	0.00069573
Igfbp6	1.9252	0.00086738		P4ha2	-1.4882	0.00027355		Sema3a	1.4085	0.0048484
Steap3	1.9248	0.00094499		Ppp1r16b	-1.4913	0.00092726		C1qc	1.4082	0.00056811
Ano1	1.9245	1.1178e-07		Gm38863	-1.5154	0.021164		Car13	1.4079	1.0644e-12
Col4a6	1.922	0.00037974		Ceacam1	-1.5291	0.00090826		Mmp19	1.4061	0.00035637
4833422C13Rik	1.9214	7.4372e-05		Plxdc1	-1.5341	0.00010835		Ptk7	1.4058	2.1538e-05
Kif14	1.9199	0.006246		Plppr5	-1.5414	0.0024185		Pilra	1.4051	0.0010785
Anxa6	1.9164	1.0911e-15		Mup12	-1.5661	0.00056013		C1qa	1.4046	0.0009504
Trip13	1.9154	0.018071		Pcdhga4	-1.5764	0.0067012		Celsr1	1.4013	0.039509
Nnat	1.9128	0.0044586		Ehd3	-1.5854	0.00099808		Epha1	1.4004	0.0003813
Nck2	1.9124	3.6775e-07		Ang	-1.5864	0.00067161		Elf4	1.4002	0.00016853
Irs1	1.9121	5.6633e-05		Nkd2	-1.587	1.7799e-05		Pde4b	1.4001	6.0856e-10
Tenm4	1.9107	0.048289		Kcnb1	-1.5946	0.00082414		Kcnk5	1.399	6.7521e-05
Grk5	1.9096	4.7951e-11		Tdrp	-1.6059	0.00020204		Oas1g	1.3982	0.0010082
Adssl1	1.9065	0.00068423		Nxpe2	-1.6085	0.00093349		Cd36	1.397	4.0248e-18
Pltp	1.9056	2.3297e-05		6530402F18Rik	-1.6228	0.0008977		Angpt1	1.396	0.023982
Bambi	1.9047	3.8282e-08		Pcdhgb5	-1.6348	0.0014115		Trf	1.3951	0.04143
Lair1	1.9033	5.659e-09		Pon1	-1.6533	0.00026681		Tmem221	1.3946	0.041591
C1qtnf7	1.8995	0.0096811		P3h2	-1.6596	0.00073266		Rassf4	1.3929	0.0062687
Ccdc80	1.8985	2.3604e-20		Abi3bp	-1.6647	0.00010279		Ctps	1.3915	1.0805e-06
Ccl4	1.8966	5.7795e-05		Gfra2	-1.7012	5.4964e-05		Myh10	1.3901	0.00044776
Pam	1.8903	1.2528e-05		Cd300e	-1.7181	0.00068553		Efna5	1.3875	0.0070433
Prune2	1.8892	0.010534		Tmem47	-1.7194	0.0057761		Lyz2	1.3848	0.0012145
Cldn4	1.8888	0.013992		Colec10	-1.7264	0.0048351		Lum	1.3842	0.0061868
Ect2	1.887	0.0077589		Sema3d	-1.7347	0.00026852		Tec	1.3831	0.026202
Fam13c	1.8863	0.0040201		Gpr155	-1.7501	0.00012804		Nfam1	1.3805	0.015239
Rrm2	1.8859	0.01059		Bmp6	-1.7636	0.00028462		Pid1	1.3802	0.0055383
Adcy7	1.8851	8.3642e-06		Mup13	-1.7717	0.00023117		Cys1	1.3799	0.024961
Il10ra	1.8805	1.4798e-05		Flrt1	-1.7969	1.0066e-05		C1s1	1.3786	1.5317e-10
Pdlim4	1.8743	0.00017866		Pcolce2	-1.8389	0.00043642		Mdga1	1.3754	0.047436
Uhrf1	1.8721	0.010112		Alox12	-1.8412	1.8308e-05		Cd300ld	1.3745	0.0041239
Loxl2	1.8711	2.7968e-08		Marco	-1.8838	0.00028462		Slfn8	1.3737	0.0068305
Phlda1	1.8691	1.9806e-15		Ptch2	-1.8899	0.00020935		Atp10a	1.3732	0.0019084
Rims2	1.8689	0.044714		Pla2r1	-1.899	0.00029542		Vav1	1.3722	0.027148
Emp3	1.8689	7.0582e-06		Klhdc8a	-1.9011	1.6334e-05		Arhgef19	1.3715	0.023768
Smim3	1.8681	1.1781e-06		Serpina3k	-1.9254	0.00089487		Tom1l1	1.3707	0.021521
Evi2a	1.8653	1.5964e-07		Ly96	-2.0252	0.0050059		Tox	1.3702	0.0002311
Btk	1.8636	0.00068086		Olfr1396	-2.0281	0.0001476		Sulf2	1.3689	0.008934
Igsf10	1.8631	0.0026224		Chst2	-2.0527	0.0001364		E230029C05Rik	1.3606	0.04743
Clec4a1	1.8608	0.00015705		Cyp2c69	-2.1652	7.6755e-06		Rap1gap	1.3592	0.025673
Pamr1	1.8591	1.0609e-14		Ces2e	-2.1947	2.6644e-05		C130050O18Rik	1.3591	0.026508
Cd200r1	1.8588	2.137e-08		Serpina1d	-2.215	0.00024081		Slc22a23	1.3591	0.0074186
Ctsh	1.8586	1.5888e-16		Dusp4	-2.2335	2.6644e-05		Zfp7	1.3585	0.036396
Ikbke	1.8573	7.4457e-05		Rasgrf2	-2.2514	0.00011555		Snhg18	1.3563	0.00059896
Slc17a8	1.8564	0.0076552		Fcna	-2.2896	5.4964e-05		Fbn1	1.3556	8.9729e-05
Itga2	1.8548	0.00036663		Pnp2	-2.3045	5.7478e-05		Ccdc3	1.3554	0.00065615
Fzd7	1.8546	1.0821e-10		Cd209b	-2.3413	4.8983e-05		Sik1	1.3551	0.0099447
Adra1b	1.8545	9.3385e-07		Cntfr	-2.3731	1.681e-05		Cxcr4	1.3546	0.0010267
Mettl24	1.8541	0.02001		Gm19461	-2.3761	1.429e-05		Ttc39a	1.3531	0.0035217
Nckap1l	1.8535	0.000172		Gbp2b	-2.542	4.8741e-05		Prkcd	1.3529	0.00047593
A4galt	1.8449	1.253e-05		C6	-2.8979	3.9163e-05		Hells	1.3523	1.9034e-05
Hk2	1.8438	8.9819e-07		Cd163	-3.7279	2.1516e-06		Tnfsf13b	1.352	0.034221
Endod1	1.8435	2.5105e-07		Timd4	-3.7328	2.1516e-06		Cd53	1.3518	0.00056127
Mafb	1.8431	1.004e-07		Cxcl13	-4.1366	1.4931e-06		Ndufa4l2	1.3506	0.013695
Stmn1	1.8421	0.0022615						BC064078	1.3496	0.030474
Dzip1l	1.8377	0.00012814						Ttyh2	1.3491	2.4627e-05
Tlr9	1.8371	0.030656						Bche	1.3458	0.011143
Cenpe	1.8344	0.0032417						Faah	1.3444	0.012796
Triqk	1.8343	0.005672						Pkia	1.3429	0.002531
Ckap2l	1.8342	0.0058231						Cyth4	1.3416	0.0056
Arhgef39	1.8313	0.025092						Parpbp	1.341	0.046064
Parvg	1.8272	8.1246e-05						Gbp6	1.3387	1.6013e-06
Cpeb1	1.8271	0.014382						Cd52	1.3386	0.001319
Kntc1	1.8269	0.021803						Slfn3	1.3382	0.026943
Ccsap	1.8266	0.0045472						Dock10	1.3359	0.048918
Mastl	1.8265	0.018894						Cobl	1.3353	0.025402
Creg1	1.8251	1.5197e-12						Ankrd42	1.3333	0.016653
Arl5c	1.8229	0.0085346						Me1	1.3331	0.0032318
Ppp1r14a	1.8196	6.3885e-10						Fstl1	1.3317	1.4275e-22
Igfbp5	1.8183	6.8787e-11						Specc1	1.3309	0.0069816
Tacc3	1.8174	0.0012335						Cenpe	1.33	0.0020161
Gpx7	1.8173	0.0016418						Zdhhc13	1.3295	9.5955e-09
Spic	1.8155	0.0075123						Aprt	1.329	0.0016354
Lynx1	1.8154	4.1718e-07						Mfap2	1.3277	0.0066333
Rad54l	1.8117	0.014312						Sprr2b	1.327	0.0085636
Me1	1.8097	2.1985e-11						Ltbp3	1.3241	9.934e-09
Tpm1	1.8043	7.0405e-08						E2f8	1.3232	0.00095639
Pvt1	1.8042	2.8985e-05						Lrg1	1.3225	0.0042448
Gpc4	1.8027	0.001873						Selp	1.3212	0.0042971
Ccnf	1.8024	0.019647						Cxcl9	1.3212	0.0016226
Dbn1	1.8015	4.2599e-24						Axl	1.3195	0.00028087
Ercc6l	1.8	0.014638						Gm12250	1.3192	2.9432e-08
Neurl1a	1.7985	0.023815						Tmem8	1.3186	0.0020299
Tk1	1.7972	0.0055947						Cercam	1.3175	0.0035872
Neil3	1.7964	0.018504						P2ry13	1.3145	0.0033873
Cd22	1.7954	0.0039424						Ptgfrn	1.3121	3.3927e-06
Racgap1	1.7922	0.0019312						Cd34	1.3117	3.6395e-05
Wdfy4	1.7899	0.0006256						Cdc6	1.3114	0.0016541
Vav1	1.7879	0.00014152						Megf6	1.3095	6.9117e-05
Kif15	1.783	0.0070656						Uchl1	1.3087	0.0053028
Pknox2	1.7827	5.7701e-06						Pltp	1.3068	2.2116e-07
Podn	1.782	0.037391						Celf2	1.3062	0.0041036
Cdh11	1.781	0.0013946						Pygl	1.3049	0.01338
Gins2	1.7809	0.03126						Pard3	1.3047	0.0018385
Dok2	1.7759	3.3103e-07						Tnfrsf12a	1.3045	0.045763
Ndc80	1.7752	0.02039						Hsd11b1	1.3028	0.00049568
Filip1l	1.7744	1.2632e-07						Pcdh18	1.3005	0.024376
Lst1	1.7722	0.0017789						Src	1.2998	0.013981
Slc7a2	1.7696	0.00021898						Agrn	1.2994	1.2735e-08
Foxc2	1.7692	0.012727						Tmem26	1.299	0.01095
Thsd7a	1.767	7.9693e-06						Gata6	1.2969	0.0029577
Cd276	1.7654	0.0018438						Tfrc	1.2951	0.0038104
Fahd2a	1.7649	0.0056012						Fgd2	1.294	0.02138
Dlg4	1.7627	8.0557e-10						Snx20	1.2928	0.0055262
Sdc2	1.7626	5.2294e-10						Filip1l	1.2926	5.8135e-08
Arhgef19	1.756	1.2215e-09						Hdac11	1.2921	0.018154
Emid1	1.7547	0.0048637						Cdk14	1.2909	0.0007614
Treml4	1.7426	0.0036775						Plaur	1.2902	0.021089
Ung	1.7418	0.025152						Pacsin3	1.29	0.021488
Trabd2b	1.7409	2.2508e-06						Rab32	1.2898	8.7212e-10
Slc7a6	1.7389	1.6172e-05						Usp18	1.2897	0.00043253
Axin2	1.7385	0.00029765						Kcnt2	1.2894	0.041546
Slc16a7	1.7352	0.024645						Lst1	1.2889	0.00010677
Ttk	1.7325	0.031586						Pask	1.2883	0.033909
Nmnat2	1.7325	0.0028517						Btk	1.2879	0.009624
Galns	1.7271	1.5697e-07						Spc24	1.2872	0.025941
Pla1a	1.7242	0.0029439						Bco2	1.2863	0.020579
Dcx	1.7236	0.0065656						Hdac9	1.2841	0.048984
Il1rn	1.7223	0.00010697						Tmem231	1.2827	0.037357
Ggt5	1.7208	0.029512						Abcc9	1.2826	0.0034016
Npr3	1.7202	3.9993e-06						Hspb8	1.2815	0.0060866
Col7a1	1.7194	0.0040439						Tgif1	1.2784	3.1546e-07
Pqlc3	1.7191	0.00014429						Prdm1	1.2779	0.017403
Scn3b	1.717	0.048871						Tspan6	1.2776	0.00079517
Kcnt2	1.7168	0.032198						Flna	1.2751	4.0895e-09
Prkcd	1.7155	1.1781e-06						Ccl3	1.2745	0.020818
Sulf2	1.7112	6.8206e-08						Habp2	1.2722	0.048681
Myo1b	1.7111	1.3161e-07						Nid2	1.272	4.1575e-05
Cd72	1.7097	3.2649e-08						Hilpda	1.2697	0.016299
Adap1	1.7092	9.9757e-05						Dlgap5	1.269	0.00096069
Ccdc102a	1.7082	4.3625e-06						Arhgap19	1.2672	0.00033676
Mlec	1.7079	9.7509e-20						Tgm1	1.2661	0.04787
Fbxl16	1.707	0.0022968						Tgtp1	1.2649	0.012422
Prelp	1.7045	0.002716						Dtl	1.2638	0.00090085
Apbb1	1.7021	9.3626e-05						Ankrd13b	1.2631	0.0020354
Neurl1b	1.7003	5.6593e-06						Arhgef17	1.2629	0.0028426
Plvap	1.6942	2.3809e-05						Plscr2	1.2629	6.813e-05
Afap1	1.6942	1.8515e-09						Dlg4	1.2616	4.5126e-06
Phgdh	1.6876	0.020302						Gprc5a	1.2588	0.0039655
Snta1	1.6817	3.6613e-09						Afap1l2	1.2556	0.0028959
Cd300lb	1.6781	0.023099						Pirb	1.2533	0.043119
Entpd1	1.6774	5.2469e-11						Slc7a8	1.2529	0.011767
Csf2rb	1.6759	0.0078667						Shmt1	1.2529	0.0038128
Zfp703	1.6757	2.6639e-06						Pilrb2	1.2514	0.013181
Isyna1	1.6717	7.9992e-08						Tnfaip8l2	1.2512	0.014947
Pkig	1.6707	5.6303e-11						Litaf	1.2506	5.3197e-10
Rhobtb3	1.6701	0.00097204						Sox4	1.2477	0.011137
Fat1	1.67	0.00049197						Top2a	1.2463	2.127e-11
Cdc45	1.6699	0.04275						Slc7a1	1.2445	9.5961e-06
Mrap	1.6698	0.049593						Rtn1	1.2438	0.021471
Kif23	1.6698	0.0083559						Dixdc1	1.2425	0.036026
Rtn4rl2	1.6648	0.0054739						Aplp1	1.2422	0.00019059
Gm6377	1.6576	0.0026301						Glipr2	1.2412	0.014848
Twsg1	1.6566	2.9841e-10						Kcnip3	1.2383	0.037704
Tmem176a	1.6544	3.77e-08						Adamts5	1.2375	6.577e-06
Mxd3	1.6528	0.0039687						Gucy1a2	1.2374	0.020139
Kif22	1.6504	0.027237						Rrm2	1.2349	9.2027e-05
Stc1	1.6497	0.023099						Ahdc1	1.2318	1.5128e-05
Lgals1	1.6488	0.00064003						Csf2rb2	1.2298	0.023426
Art4	1.6443	0.0051049						Enpp1	1.2261	0.00034595
Mad2l1	1.6427	0.014822						Clec4a1	1.2259	0.018702
Acot1	1.6424	0.019735						Cfp	1.2244	0.0071544
Pask	1.6413	0.019936						Kif15	1.2241	0.00040489
Gtse1	1.6412	0.0096176						Nek2	1.224	0.0059484
Flrt2	1.6394	4.8048e-05						Spic	1.2227	0.013146
Aurka	1.6389	0.030559						Alcam	1.2211	0.0030144
Nrep	1.6357	0.00045777						Sh3bp2	1.2209	0.010424
Cdt1	1.6338	0.0021227						Snx10	1.2204	3.4283e-08
Igf1	1.6298	5.7701e-06						Robo2	1.2198	0.022427
Bri3bp	1.6288	3.3321e-06						E030003E18Rik	1.2192	0.029561
Brca1	1.6281	0.039096						Adgre4	1.2188	0.0268
Rassf4	1.6232	5.8952e-05						Arhgap39	1.2188	9.9393e-09
Pdzd4	1.62	0.00066705						Itih2	1.2185	0.012495
Reck	1.6195	0.012895						E2f1	1.2173	1.3611e-05
Rab34	1.6156	1.7522e-09						Kif2c	1.2151	0.040803
Lpcat2	1.6143	0.0036969						Emp2	1.2142	0.0088168
Hamp	1.6139	0.039604						Slc2a2	1.2141	0.028038
Dnm3os	1.6131	0.025403						Slc16a1	1.2131	3.0663e-05
Asap3	1.613	0.0081153						Ccne1	1.2117	0.031366
Pif1	1.6127	0.033842						Asns	1.2112	0.01338
Sema4d	1.6117	1.4981e-05						Isyna1	1.2087	0.00032964
Galnt6	1.6079	0.0057063						Pld4	1.2082	0.022388
Adam12	1.6042	4.603e-05						Synm	1.2062	0.0025166
Slfn2	1.5992	1.0088e-06						Asap3	1.2058	0.038709
Cd44	1.5991	0.0012836						Errfi1	1.2053	0.01453
Arhgap11a	1.5961	1.3868e-06						Lyplal1	1.2048	0.014812
Gjc1	1.596	0.011201						Mki67	1.2044	0.00063482
Tmem150b	1.595	0.020532						Kif18a	1.2015	0.016176
Ctnnbip1	1.5948	5.7991e-07						Hpn	1.1988	0.020776
Csf2rb2	1.593	0.00043179						Ccnjl	1.1985	0.0069111
Gnai1	1.5928	3.258e-05						C4b	1.1984	0.015847
Adgb	1.5916	0.026023						Fabp4	1.1975	0.00039419
Mier2	1.5913	0.0001905						Exo1	1.1956	0.045679
2610524H06Rik	1.5889	0.007857						Aurkb	1.1954	0.015906
Pir	1.5886	0.0054657						Crem	1.1952	0.021931
Rhox5	1.5885	0.040841						Birc5	1.1948	7.025e-05
Poc1a	1.5885	0.024889						Tnfaip2	1.1947	0.0014084
Hmmr	1.5849	0.010863						Capn6	1.1935	0.043839
Gstt1	1.5833	1.256e-10						Cenpf	1.1914	0.00045916
Myo1f	1.5832	0.010966						Camsap3	1.1911	0.049325
Fam83d	1.5828	0.00046926						Meis3	1.1903	0.00050903
Kcnab2	1.5809	0.00077891						Ednrb	1.1862	0.0029052
Ccna2	1.5798	0.021676						Auts2	1.1833	0.0013615
Tusc1	1.5784	0.00023081						Rhobtb3	1.1773	0.0090157
Cxcl1	1.5779	1.205e-09						Kif11	1.1773	2.9405e-07
Degs2	1.576	5.9211e-05						S100a6	1.1728	0.030474
Fkbp11	1.5707	0.011537						Oas1a	1.1716	0.0023468
Slc4a8	1.5692	0.022547						Ildr2	1.1701	0.017193
Sparc	1.5688	0.0001436						Stil	1.1697	0.0095505
Dync2li1	1.5656	0.0013853						Mafb	1.1689	7.6069e-05
Nnmt	1.5606	0.003218						Ccdc148	1.1671	0.033698
Tnfaip2	1.5604	0.0069267						Itga3	1.1665	0.025938
Cdca7	1.5578	0.036899						Epsti1	1.1664	0.0014099
Gadd45b	1.5578	1.5378e-10						Casc4	1.1653	0.024956
Lrrc27	1.5575	0.014814						Slc39a14	1.1652	0.0006605
S100a11	1.5566	5.2752e-06						Map2	1.1651	0.0076882
Slc38a1	1.5545	0.0021684						Cxxc5	1.1646	1.1459e-05
B430306N03Rik	1.5542	0.0024655						Lynx1	1.1615	0.00027572
Ank3	1.5541	0.005665						Cenpi	1.1599	0.013861
Rgs2	1.5529	3.5571e-15						Tnfrsf1b	1.1595	0.0012649
Il21r	1.5521	0.033888						Mlec	1.1589	0.00047593
Tbxas1	1.5515	0.000465						Il2rg	1.157	1.242e-08
L3hypdh	1.551	0.00071627						Apbb1ip	1.1558	0.04968
Dusp2	1.5479	0.0027447						Smo	1.1555	0.00024763
B4galt2	1.5441	1.4629e-05						Lrp1	1.1536	0.021855
Tnfrsf11a	1.5439	6.0241e-05						Slc4a3	1.1503	0.0081705
Ahi1	1.5425	0.00077044						Rsad2	1.1434	4.548e-05
Cela1	1.5415	0.00093404						Sdc4	1.1417	0.001597
4930404N11Rik	1.5406	8.2219e-06						Fam78b	1.1392	1.3443e-05
Procr	1.5385	2.6301e-06						Thsd4	1.139	0.025322
Espl1	1.5361	0.0046423						Fabp5	1.1349	0.00074461
Gulo	1.5356	0.0065155						Tes	1.1341	0.00020327
Fancd2	1.5352	0.023553						Plk1	1.1314	7.0197e-05
B9d2	1.5333	0.0026882						Plcg2	1.1283	0.020324
Reep2	1.5321	0.012963						Gpm6a	1.1278	0.0033476
Bgn	1.5306	0.00015273						Shcbp1	1.1251	0.043545
Dusp8	1.53	0.0037917						Ifit3	1.1215	0.0068305
Ncf2	1.5281	0.003888						Adssl1	1.1204	0.013497
Tagap	1.5269	0.022265						Eln	1.1157	0.01292
AB124611	1.5247	0.0054739						Vcam1	1.1148	0.019005
Cd14	1.5232	0.00013628						Rassf9	1.1129	0.045082
Pmm1	1.5221	9.7732e-05						Kank1	1.1116	1.1572e-05
Pygm	1.521	8.1518e-06						Aebp1	1.1068	3.172e-06
Fermt3	1.5208	4.5649e-05						Tlr12	1.1064	0.0050806
Tfdp1	1.5205	9.431e-07						Itgav	1.1053	1.1657e-09
Col4a1	1.5181	1.6833e-07						Ptk2b	1.1049	0.015638
Rasl12	1.5174	0.047502						Ptprs	1.1042	0.0061938
Trim59	1.5174	0.0095904						Vasn	1.1034	0.0018574
Cenpo	1.5152	1.3191e-06						Pla2g7	1.1023	1.4126e-08
Adrb1	1.5145	0.049067						Lilra5	1.1009	0.02091
Chst1	1.5117	0.0046123						Gabra3	1.1003	0.028382
Pilra	1.5112	0.0194						Acot7	1.0973	0.0021804
Bmpr1a	1.5094	6.1314e-07						Tubb2a	1.0972	7.5226e-05
Vasn	1.5085	2.1176e-11						Ctnnbip1	1.0959	0.00026684
E2f1	1.508	0.0022551						Cacnb3	1.0914	0.0003391
Pcdh1	1.5059	0.0051049						Tlcd1	1.0909	0.020581
Arhgap9	1.5053	0.0033075						Il18bp	1.0886	0.00016379
Fndc1	1.5037	0.0022628						Map7	1.0878	0.032993
Apoa4	1.5028	0.0019356						Ncapg2	1.0865	3.3168e-07
Tlr12	1.502	0.012661						Gpm6b	1.0854	0.014166
Egln3	1.5013	0.00037175						Nck2	1.085	0.008617
Plcd1	1.5011	3.2079e-09						Hnmt	1.0844	0.011883
Mapk8ip1	1.5002	8.0362e-07						Anxa4	1.0838	0.0061018
Col4a2	1.4998	1.1004e-08						Mier2	1.0813	0.048613
Rnf149	1.4984	0.0014599						Oasl2	1.0807	6.1813e-08
Apln	1.4978	0.028305						Ctsh	1.0788	0.0043227
Fgd2	1.4955	0.0028345						Folr2	1.0755	0.017483
Sox12	1.4944	8.3118e-07						0610040J01Rik	1.0749	0.041297
Epsti1	1.4924	0.00049477						Hap1	1.0721	0.0039838
Pou2f2	1.492	0.011664						Gpsm2	1.0701	0.034873
4930579G24Rik	1.4908	0.044427						Aoah	1.069	0.032543
Mmgt2	1.4899	1.4953e-06						Prkar2b	1.0681	0.035148
Tubb2a	1.4889	7.667e-08						Clip3	1.0673	0.047103
Gstm4	1.4883	1.22e-05						Pqlc3	1.0669	0.013627
1810058I24Rik	1.4875	1.1154e-06						Ercc6l	1.0667	0.0082337
Snai2	1.487	2.0337e-05						Bmpr1a	1.0666	0.0054712
Adamts9	1.4849	3.009e-07						Tk1	1.0651	0.0089441
St6galnac4	1.4844	1.9517e-07						Stmn1	1.0648	0.039661
Plcb2	1.4828	0.0052401						Slc45a3	1.0617	0.0011796
Dcaf12l1	1.4815	0.013153						Tmem38b	1.0609	0.00058596
Itgav	1.4796	1.4781e-07						Mdk	1.0589	0.038983
Cd53	1.4794	1.5253e-05						Rarres2	1.0578	0.00115
Mki67	1.4787	0.0087404						Extl3	1.056	0.0022424
2010320M18Rik	1.4765	0.0026646						Serpinb8	1.0552	0.007691
Kcnn4	1.4739	0.036899						Lrig1	1.0545	0.010229
Gstt3	1.4738	0.00061688						Hgf	1.0538	0.030085
Pdgfa	1.4736	0.00026757						B4galt6	1.0525	6.813e-05
Hr	1.4712	0.025156						Mapk8ip1	1.0516	0.045379
Tspan3	1.4707	3.0381e-10						Serpinb6b	1.051	6.3857e-07
Cdkn2c	1.4702	0.0044653						Sox5	1.0496	0.048613
Actn1	1.4695	2.4348e-19						Tnfaip8	1.0492	4.952e-05
Apbb1ip	1.4666	0.00026896						Prodh	1.0487	0.043507
Mif	1.4659	0.005767						Tead3	1.0478	0.0093437
Camk1d	1.4659	0.00028055						Pla2g15	1.0475	3.9526e-05
Alcam	1.4646	0.0079259						Rab11fip5	1.0472	0.022118
Csf2ra	1.4639	0.0013391						Fignl1	1.0471	0.018046
Nrxn2	1.4639	0.00012698						Cpt1c	1.0465	0.0090017
Was	1.4637	0.00047512						Grk5	1.0454	0.00085496
Cdkn2a	1.4636	0.012448						C1qtnf6	1.0447	3.4483e-08
Gsta4	1.4604	0.0068811						Entpd2	1.0444	0.044041
Siva1	1.4584	0.00053783						Ncapg	1.044	0.0027909
Cfp	1.4579	0.0031114						Itgb4	1.042	0.043513
Fth1	1.4555	1.3084e-19						Lcp1	1.0415	0.00066995
Selenbp1	1.4549	8.3408e-09						Serpinh1	1.0405	0.024753
Gstm5	1.4525	0.00041859						Melk	1.0394	0.019766
Igdcc4	1.4522	0.023044						Ift81	1.0369	0.013181
Ncf1	1.4496	6.4014e-05						N4bp3	1.0365	3.2488e-07
Specc1	1.4493	0.0076865						Rnf152	1.0339	0.03976
Ptpn7	1.4491	0.024063						Cpq	1.0325	1.3351e-05
Smo	1.4489	9.597e-11						Itm2c	1.0315	3.4581e-09
Tmem231	1.4486	0.022373						Tbxas1	1.0302	0.0029908
Clvs1	1.4463	4.765e-06						Pcsk5	1.0286	0.043507
2200002D01Rik	1.4446	8.0668e-05						Ugcg	1.0277	3.272e-07
Plce1	1.4436	0.011242						Gbp3	1.0261	2.4412e-05
Tmem86a	1.4419	3.9642e-07						Nupr1	1.0255	0.0015475
Atoh8	1.4415	2.0409e-10						Helz2	1.0206	0.00090877
Ccl6	1.4412	0.0027136						Aldh18a1	1.0196	0.00023365
Gprc5b	1.4399	2.4871e-07						Serpina3g	1.019	0.00014129
Tln2	1.4375	0.028472						Abcc3	1.0157	0.028547
Myh10	1.4374	8.5849e-07						Fgd1	1.0152	0.019038
Fyb	1.4338	0.0055116						Zfp385a	1.0144	0.0015217
Zwilch	1.4314	0.035847						Agpat2	1.0141	0.0097182
Kcnj8	1.4291	0.0023511						Plbd1	1.0134	0.020724
Camk2a	1.4263	0.041194						Xrcc5	1.0121	0.012669
Atp13a2	1.4261	1.7834e-05						Ehd2	1.0102	0.00222
Cebpb	1.4208	2.5531e-06						Pcyox1l	1.0098	0.030792
Elmo1	1.4191	0.0070472						Antxr2	1.0097	3.6637e-06
Ptpn6	1.4152	0.00075795						Bhlhb9	1.0069	0.0099992
Hk3	1.4141	0.00079738						Gramd4	1.0063	0.00079332
Pcdhb9	1.4139	0.0056669						Smoc2	1.005	0.032009
Plagl1	1.4135	2.1002e-06						Tm6sf1	1.001	0.011841
1110051M20Rik	1.4133	0.005665						Vegfa	1.0009	0.0019406
Haus8	1.4124	0.00035948						Ptch2	-1.0002	0.0016437
Pcp4l1	1.4098	0.030273						Rnase4	-1.0086	0.0019544
Cst3	1.409	3.8741e-07						Chchd7	-1.0092	0.010249
Npas2	1.4086	0.0075829						Tcn2	-1.0175	7.1149e-05
Lrrc61	1.4074	8.1717e-05						Efr3b	-1.0232	0.012142
Abhd15	1.4058	0.0018562						Exoc3l	-1.0232	2.1164e-05
Bicc1	1.4031	0.021441						Prickle1	-1.0267	1.9502e-06
Aldh18a1	1.4027	3.5136e-06						Magef1	-1.0321	0.0036005
Foxp4	1.3978	0.0023432						Eps8l1	-1.034	0.013341
Coro2a	1.3968	0.0013049						Sspn	-1.0341	0.00025792
Mmp19	1.3958	6.4992e-06						Map3k9	-1.0369	0.029807
Rab32	1.39	9.2671e-07						Clec4g	-1.0379	1.5934e-05
Rpl10a	1.3888	1.0731e-05						Cbx7	-1.0408	9.0587e-06
Speg	1.3888	5.7805e-06						Ctdspl	-1.0454	6.2049e-08
Dhh	1.3883	7.3677e-05						Inpp5a	-1.0488	1.0441e-20
Hck	1.3879	0.011248						Fam167b	-1.0521	0.00010677
Vegfc	1.3862	3.2063e-09						Ces2g	-1.0527	3.3258e-14
Dlg3	1.3859	4.5455e-05						Gm13889	-1.0562	0.0025538
Ephb6	1.3838	0.017909						Cldn5	-1.0616	0.00029502
Syk	1.3828	0.014064						Adgrg1	-1.0623	5.9839e-05
Megf9	1.3788	0.0066709						Slc25a37	-1.0737	6.6129e-08
Ctps	1.3761	0.0011547						C030034I22Rik	-1.0797	0.023782
Creb3l1	1.3723	2.9417e-06						Snhg20	-1.0799	0.0088934
Sla	1.3689	0.002435						Ralgapa2	-1.0878	0.0024703
Rcn3	1.3688	1.8348e-05						Hsf4	-1.0887	0.022381
2310022B05Rik	1.3668	8.0149e-11						Fam219aos	-1.0887	3.129e-08
Rilpl2	1.365	9.1024e-07						Phactr1	-1.0895	0.00012041
Apoc2	1.3646	0.032269						Olfm1	-1.0914	8.2109e-08
Peg10	1.363	0.00059011						Rarg	-1.0921	2.8865e-08
C4b	1.3574	0.00042713						Fam189a2	-1.0948	8.8016e-06
Fxyd1	1.3568	5.5981e-06						Tmem255a	-1.0976	0.017193
Ncapg2	1.3544	0.00010616						Wnt2	-1.0978	0.00014606
Rassf2	1.3538	0.00048984						Cd300lg	-1.0989	2.8182e-18
Mid1ip1	1.3511	8.6168e-07						6530402F18Rik	-1.0998	1.2736e-06
Tgif2	1.35	5.8038e-06						Gpr157	-1.1013	2.0627e-07
Evc	1.3499	2.9484e-06						D5Ertd605e	-1.102	0.010968
Arl4c	1.3497	3.3828e-06						Cd27	-1.1056	0.00071069
Wdr35	1.3471	0.012622						Gpr143	-1.1059	0.040803
Plcg2	1.3471	0.001439						Tmem204	-1.1087	7.9105e-09
Slc7a1	1.3466	4.4585e-06						Txnip	-1.111	2.1872e-06
Sesn3	1.3462	0.027297						Ldhb	-1.118	1.3562e-07
Fgl2	1.3461	0.0052045						Cyp2d22	-1.1181	7.1554e-12
Sh3pxd2a	1.3453	1.9974e-06						Bmp2	-1.1187	4.2618e-11
Ptpn13	1.3449	0.0036128						Nr1d1	-1.1253	1.3388e-06
Ebi3	1.3418	0.038271						Cirbp	-1.1259	0.0288
Apobec1	1.3409	8.7253e-06						Rd3	-1.1296	0.040201
Frmd6	1.3405	8.2219e-06						Kit	-1.1349	2.3611e-07
Pcsk5	1.3403	0.019222						Cdk18	-1.1559	6.8182e-08
Wnt4	1.3386	9.9263e-05						Rtn2	-1.1668	0.00027947
Hmox1	1.3382	3.3011e-05						AU021092	-1.1681	8.5199e-06
Itgb2	1.3376	0.018121						Adgrd1	-1.1685	0.042681
Rpl39	1.3372	2.3499e-06						Gm15706	-1.1713	0.017121
Atf3	1.3364	0.00021019						Pla2r1	-1.173	8.7782e-10
Tmem176b	1.3362	1.8588e-08						Fbxo17	-1.1732	0.0039823
Cdk6	1.3361	0.0016758						Sema3d	-1.1745	3.0548e-06
Maff	1.3347	7.1182e-07						Cmtm8	-1.1753	1.2262e-05
E030013I19Rik	1.3327	0.033054						Slco2a1	-1.1767	1.0559e-05
Gulp1	1.3322	0.01164						Rxrg	-1.18	0.021931
Cyba	1.332	1.1631e-09						mt-Rnr2	-1.18	0.01279
Cadm3	1.3285	0.015203						Dusp4	-1.1808	0.0066889
Paox	1.3262	2.5929e-06						Lifr	-1.1809	2.1946e-09
Lmnb1	1.3252	0.01711						Ang	-1.1822	0.019901
Celf2	1.3252	9.9142e-06						Slc25a35	-1.1886	2.5443e-09
Igsf8	1.325	2.8732e-08						Pgm5	-1.1936	5.6036e-06
Gpr35	1.3224	0.00017839						Hpgd	-1.1985	0.00084564
Igsf6	1.3195	0.017745						Enpep	-1.1993	1.7964e-29
Tnfaip8	1.3193	1.618e-05						Ankrd44	-1.2047	1.2795e-05
Pard3	1.3178	3.9379e-05						Enho	-1.2085	0.0044525
Lat2	1.316	0.009137						Zfp69	-1.2091	0.0080358
Synm	1.3135	0.0032292						Gp1ba	-1.2144	0.0076913
Lrp12	1.3127	3.605e-05						Crygn	-1.2147	0.00050095
Nfil3	1.3074	0.0029391						Gm20257	-1.2184	0.0092932
Fam20c	1.3037	0.017602						Fads3	-1.2184	0.0023951
Flna	1.3031	2.2008e-11						Ccbe1	-1.2387	0.0054822
Snrpn	1.3022	0.045038						Pcp4l1	-1.2479	0.013666
Snurf	1.3022	0.045038						Nkd1	-1.2576	5.4499e-08
Hspb8	1.3001	0.00015652						Snx32	-1.2579	0.0031301
Arhgap10	1.2998	4.3394e-06						Igsf23	-1.2636	3.2589e-07
Clstn1	1.2982	4.241e-06						Lefty1	-1.2743	0.00030082
Sh3bp2	1.2979	0.0031332						Dnase1l3	-1.2757	1.6561e-23
Plscr2	1.2952	0.0020219						Gas6	-1.28	0.00011236
Apcdd1	1.2853	0.037024						Dnah8	-1.2849	0.00063063
Inhba	1.2845	0.0074073						Plxdc1	-1.2853	0.00012229
Aph1c	1.2839	0.024737						1700086O06Rik	-1.2917	0.00069323
Ece2	1.2834	0.0062998						Ptgis	-1.3117	0.0013563
Asph	1.2807	4.3075e-07						Sfn	-1.3184	5.3513e-10
Cyth4	1.2805	0.00088475						Fn3k	-1.3326	0.04859
Hnmt	1.2795	0.044464						Lrrc18	-1.3335	0.016008
Mfsd12	1.2782	0.00021621						Smco4	-1.335	3.3927e-06
Anpep	1.2778	0.031835						Gramd1c	-1.344	1.2262e-05
Cd52	1.2764	0.00018652						Lfng	-1.3457	2.553e-06
Wnt9b	1.2759	0.00068714						Pygm	-1.3544	2.1598e-12
Pmf1	1.2746	0.019384						Rbfox3	-1.3546	1.1899e-09
Zfpm2	1.2733	5.2752e-06						Cpne2	-1.3592	1.7484e-12
P2ry13	1.2719	0.0218						Gm9199	-1.3687	5.2771e-09
Myo1g	1.2702	0.03473						Col13a1	-1.376	1.4588e-08
Gm2a	1.2702	8.734e-11						Rasgrf2	-1.3816	4.4799e-05
Zbp1	1.2677	0.025149						Gm5069	-1.3819	0.00055906
Il18bp	1.2652	0.0084103						Htra1	-1.3919	7.9875e-15
Slc16a10	1.2639	0.0072369						Olfr1372-ps1	-1.3951	3.2441e-06
Itpripl1	1.2638	3.3728e-06						Fcrlb	-1.4039	0.007644
Nhp2	1.263	0.0038947						Celf4	-1.4086	0.00048623
Rbms3	1.2618	0.0048439						Neat1	-1.4109	0.0016456
Rgma	1.259	0.010232						Ankrd29	-1.4193	7.0972e-08
Klhdc8b	1.2584	0.0024718						Dbp	-1.4359	3.5828e-07
Ncf4	1.2566	0.0090101						Sncg	-1.437	0.0022146
Rpsa	1.2558	0.00063153						mt-Tm	-1.4495	0.015
Pmp22	1.2547	7.7622e-05						Cyb5r2	-1.455	0.016176
Hmgn2	1.2544	0.0075205						Nqo1	-1.4624	0.00010339
E2f2	1.2508	0.032198						mt-Tl1	-1.4808	1.3357e-07
Cyp1b1	1.2488	0.0054067						Tomt	-1.5196	0.00096069
Ldlrap1	1.2455	8.0167e-09						Ufsp1	-1.5205	0.0013749
Cep78	1.244	0.0055137						4831440E17Rik	-1.5242	0.045082
Dock11	1.2417	0.037008						Tdrp	-1.536	2.899e-14
Plp2	1.2399	0.0039438						2810410L24Rik	-1.5391	5.5868e-08
Rai14	1.2393	3.9763e-06						Smad9	-1.5418	0.032781
Vim	1.2345	2.8025e-06						Slc4a10	-1.5439	0.0034827
Cdca7l	1.2334	0.024882						Plet1os	-1.5541	3.0929e-13
Cyp3a11	1.2301	1.6116e-05						Ehd3	-1.5597	1.115e-13
Pdxk	1.2289	2.0935e-06						Bmp6	-1.5627	7.5998e-13
Mxra8	1.2276	1.1763e-15						5930430L01Rik	-1.5763	0.006663
Rpl41	1.227	0.000138						Rab3b	-1.5997	0.003837
Ptk2b	1.2267	0.008679						Gpr155	-1.6083	1.6058e-10
Arhgef25	1.2265	4.2551e-10						Alox12	-1.6485	3.425e-15
Cyp1a2	1.2258	0.019438						Mcc	-1.6543	2.371e-19
Anxa2	1.225	0.00016984						Lama3	-1.6612	7.806e-05
Ncapd2	1.2245	0.026461						Msi1	-1.6697	0.00024315
1110008P14Rik	1.2243	0.014477						Hhip	-1.6724	0.025801
Rpl32	1.2218	0.00014106						Ccdc152	-1.7022	9.4561e-15
Gm16897	1.2208	0.00041782						Ache	-1.7196	2.4268e-08
Cd40	1.2187	0.010393						Car8	-1.7376	2.7872e-13
1110065P20Rik	1.2186	6.6871e-05						Stac2	-1.7563	0.0001496
Bcl7c	1.2172	0.00081264						Ada	-1.758	1.0722e-15
Exoc3l4	1.2122	4.7264e-07						Kcnb1	-1.7661	1.1657e-09
Ust	1.2121	0.00096657						Alpk2	-1.7702	0.0099397
Fam129a	1.2119	0.021733						Tbxa2r	-1.7703	1.4862e-19
Wee1	1.2117	0.036274						Ces2e	-1.7937	1.0226e-08
Cdon	1.2114	0.0037132						Ntng2	-1.8003	1.5703e-22
Htra1	1.2091	0.00017652						Fam57b	-1.8171	1.2076e-19
Tmem37	1.2086	0.00041093						Tgfbr3l	-1.8188	0.0023513
Naaa	1.2077	0.0017384						Igfbp6	-1.8308	0.026068
Rps7	1.2075	3.3321e-06						Ciart	-1.8361	0.001319
Atp8b1	1.2059	0.00047898						Olfr1396	-1.8539	1.1517e-06
Rab4a	1.201	0.00054284						Cdh19	-1.8788	0.0023776
Trerf1	1.2009	0.012345						P2ry1	-1.8809	8.8744e-23
Slc7a8	1.1957	0.00082576						Nkd2	-1.8889	1.9168e-13
Aldh1a1	1.1948	2.5447e-06						Ackr4	-1.916	5.4298e-10
Map2	1.1923	0.0028405						AI854703	-1.9264	1.4469e-05
Lrp4	1.1889	0.039932						Gchfr	-1.9426	2.3941e-08
Isg15	1.1887	0.044098						Colgalt2	-1.9856	2.2787e-07
Kpna2	1.1858	0.0099188						Col17a1	-1.9858	1.2095e-06
Oxct1	1.1807	1.9189e-06						Tnni3	-1.9928	0.00093313
Dctpp1	1.1799	0.028617						Ptprr	-2.0579	0.00010108
Cited2	1.1799	6.1372e-05						Slc8a3	-2.09	0.01081
Pparg	1.1796	0.00281						Dkk3	-2.0974	6.818e-51
Sox4	1.1789	1.2597e-06						6030498E09Rik	-2.099	0.0011637
Hspb6	1.1785	0.028427						Gna14	-2.1139	4.8189e-06
Umps	1.1752	2.273e-05						Ly6f	-2.1187	0.024713
Sec61g	1.1735	0.016251						Hlf	-2.1233	1.6519e-13
Esm1	1.1733	3.506e-05						Upk3b	-2.1277	0.0032924
Pak1	1.1725	0.042711						Sorcs2	-2.1345	0.0013513
Mrps28	1.17	0.004148						Klhl32	-2.1363	0.024473
Rnf165	1.1681	0.0063872						Mlf1	-2.1739	6.1153e-05
Plscr1	1.1679	2.3e-05						Cntfr	-2.2688	4.4218e-17
Cxxc5	1.1669	0.013196						Crispld1	-2.3207	0.042019
Nptxr	1.1627	0.012704						Ntf3	-2.3289	1.264e-09
Rpl36	1.162	0.00014255						Lrrn4	-2.3643	0.024944
Pard6g	1.1612	0.0053092						Nefh	-2.3809	6.3061e-16
Cacfd1	1.1612	9.7739e-05						Ltc4s	-2.3894	1.1253e-25
Rps2	1.1612	1.6386e-05						Ppp1r3a	-2.4742	7.4286e-10
Rpl12	1.1581	8.7691e-06						Ifitm10	-2.4881	5.5143e-18
Tvp23a	1.1562	0.0057513						Tmem63c	-2.5838	0.0014176
Ddr1	1.1548	0.049947						Cd209b	-2.6014	8.984e-19
Slc6a8	1.1547	4.7424e-08						Lypd6	-2.6106	1.1956e-09
Cpq	1.1522	0.00044941						Cd163	-2.8366	4.8307e-05
Mms22l	1.1517	0.03454						Bhlhe41	-2.8679	3.7606e-18
Ntpcr	1.1517	0.001102						Cyp1a1	-2.9421	1.4531e-06
Rps26	1.1505	0.00037974						Tiam1	-3.0224	1.1753e-18
Rnf152	1.1504	0.01279						Ccdc150	-3.181	3.2146e-05
Bmper	1.1474	3.6981e-05						Gm19461	-3.3483	1.833e-37
Tpi1	1.1461	1.5336e-05						Cxcl13	-3.49	2.4714e-06
Rragd	1.1421	0.0025874						Sost	-3.4949	0.00046352
Ch25h	1.1416	0.026846						Serpina1e	-3.6096	0.016878
Dock2	1.1412	0.033521						Col4a4	-3.6982	1.4376e-19
Palm	1.1408	2.7461e-07						Col4a3	-3.8364	6.6083e-36
Ppp1r3c	1.14	0.024043						Klhdc8a	-4.1469	6.164e-14
Nphp1	1.1398	0.0044071						Ptprt	-4.1589	0.00055461
Syne3	1.1394	0.00094085						Mup12	-6.6625	0.0033927
Mrpl54	1.1343	0.017722						Mup1	-6.8561	0.021419
Ppic	1.132	4.3818e-07						Hsd3b5	-7.6112	0.00050259
Plekhg3	1.1311	0.0032147						Mup7	-9.8644	0.0014099
Map1lc3a	1.1296	0.00012321
Bcam	1.1294	8.7492e-11
Pld3	1.1274	8.8895e-08
Rgs10	1.1263	0.004908
Bzw2	1.1259	0.0023654
Gfpt2	1.125	0.0027205
Fgd1	1.1229	0.000186
Gpsm2	1.1222	0.041395
Cald1	1.1221	2.6647e-07
Sox5	1.1212	0.0042703
Atf5	1.1204	0.00034422
Fxn	1.1203	0.03126
Ppp1r14b	1.1199	0.0009677
Nt5c3b	1.1176	4.3418e-05
Mgp	1.11	0.045824
Oat	1.1094	0.0021025
Abhd12	1.1092	2.6702e-09
Tuba1a	1.1012	0.016404
Usp2	1.1006	0.0071805
Pik3r2	1.0963	1.5534e-06
Ext1	1.0953	2.0335e-07
Syt11	1.0937	7.734e-05
Traf5	1.0928	0.0089682
Tnf	1.0926	0.0082096
Rpl18	1.092	0.00033537
Bhlhb9	1.0918	0.0058023
Colec12	1.0918	0.00022514
Hdac9	1.0909	0.031454
Lonrf3	1.0901	0.022669
Nqo1	1.0895	0.015259
Akr1c13	1.0891	0.01437
Itm2c	1.0867	1.0159e-05
Il6ra	1.0861	0.014477
Ces1g	1.086	0.035807
Xrcc5	1.0843	0.029694
Dera	1.0842	0.0012304
Pag1	1.0841	0.027605
Rnd1	1.0817	0.013407
Ezh2	1.081	0.0082892
Rplp0	1.0796	7.4238e-05
Numbl	1.078	9.4925e-05
Ssbp2	1.0773	0.0041841
Prdx5	1.0749	6.5701e-08
Acap1	1.0748	0.006427
1700017B05Rik	1.0737	0.00010241
Bub1b	1.0734	0.023102
Trpv2	1.0711	1.3624e-05
Tmem238	1.07	0.026614
Il11ra1	1.0698	0.0021377
Slc2a1	1.0685	0.0012781
Cdc25b	1.0635	0.0034887
Tsku	1.0606	0.00012053
Ly6a	1.0603	0.00056666
Chd3	1.0601	0.00038547
Spock2	1.0597	0.033127
Adam11	1.0597	0.024523
Tgfbr1	1.0572	8.3362e-05
Rpl35	1.0556	0.00088402
Efhd2	1.0528	1.7279e-05
Glipr1	1.0525	0.0028905
Nek6	1.0446	0.0044326
Ctsd	1.0442	1.2874e-06
Mlph	1.0439	0.0030363
Txndc5	1.0438	0.00090781
Dapk1	1.0428	4.7511e-05
Erp29	1.0421	0.0011053
Med12l	1.0415	0.046855
Rpl38	1.0408	0.020697
Abhd8	1.0404	0.00023081
Oas2	1.0401	0.0082119
Rfc5	1.04	0.026765
Bola1	1.0397	0.030883
Loxl4	1.0395	0.025739
Myadm	1.0357	3.1289e-05
2310009B15Rik	1.0354	0.034128
Neo1	1.0353	0.00048227
Scd1	1.0343	0.00051353
Cmklr1	1.0337	0.014477
Mest	1.0326	0.0095704
Ano6	1.0296	3.572e-06
Dcakd	1.0281	7.0157e-05
Brsk1	1.0277	0.035681
Ptprj	1.0272	0.0055915
Scd2	1.0257	2.8758e-07
Impa2	1.0249	0.025465
Pabpc1	1.0246	2.9417e-11
Gm16548	1.0234	0.0098371
Sh3bgrl2	1.021	0.00067602
Tcf7	1.0197	0.017261
Tarsl2	1.0196	0.04883
Mitf	1.0165	0.0092179
Adamts4	1.0154	0.027982
Mras	1.0131	0.0090247
Pgap3	1.0124	0.028485
Tspo	1.0123	1.4838e-05
Sf3b5	1.0122	0.0058472
Dcbld2	1.0107	0.0030936
Irf7	1.0098	0.0066709
Cbr3	1.0097	0.0020407
Osbpl5	1.0097	1.0223e-05
5430405H02Rik	1.0078	0.017346
Npc2	1.0077	4.5829e-05
C2	1.0073	8.6861e-05
Bola2	1.0061	0.012345
Tgif1	1.0046	0.0003589
Mri1	1.0044	0.0010264
Megf6	1.0037	0.0011506
Ctsz	1.0035	7.3948e-14
Evc2	1.0029	0.0021532
Arhgap26	-1.0025	0.0010998
Pcdhb15	-1.0031	0.035046
Pik3c2b	-1.0039	0.0013713
4930579G18Rik	-1.0064	0.029163
Lrrcc1	-1.0068	0.014133
Nefh	-1.0069	0.014601
Zfp595	-1.0069	0.0041483
Jak3	-1.0072	3.2696e-05
Zhx3	-1.0094	0.00022241
Lrrc32	-1.0094	4.0968e-07
Msr1	-1.0113	3.8607e-05
Tal1	-1.0129	4.5906e-08
Gpr182	-1.0132	0.00060364
Cd38	-1.016	6.648e-05
Map4k2	-1.0161	0.0046668
Arhgap29	-1.0164	7.9425e-17
Klhl3	-1.0179	0.002268
Gbp4	-1.0179	0.00020754
Ces2g	-1.0179	6.7287e-08
Pde2a	-1.0187	1.0924e-05
Atp11c	-1.0192	0.0095904
Fat4	-1.0204	0.0018678
Nol3	-1.0206	0.011455
Spag1	-1.021	0.040385
Stard4	-1.0211	2.3371e-07
Xiap	-1.0222	9.2792e-07
Serac1	-1.0227	0.0079259
Msh5	-1.0242	0.024997
Acsf2	-1.0254	0.002262
Pla2g12b	-1.0255	0.017979
Sh2d3c	-1.0256	2.3437e-06
Tjp1	-1.0276	2.334e-09
Rapgef3	-1.0278	0.00015289
Sh3tc2	-1.0286	3.2754e-06
Appl2	-1.0291	0.00056581
Pot1b	-1.0301	1.3819e-05
Tfpi	-1.0304	4.85e-06
Zbtb37	-1.0311	0.022593
St3gal6	-1.0316	1.3939e-05
Gm15441	-1.0316	4.7265e-08
Dennd2c	-1.0317	0.0003025
Gm5069	-1.0349	0.038221
Gbp9	-1.0356	3.06e-09
Polk	-1.0357	2.3947e-05
Cds2	-1.0364	2.0507e-06
Mndal	-1.0376	7.6844e-05
Vav3	-1.0394	1.3048e-06
Lhfpl2	-1.0402	7.9693e-06
Dnaja4	-1.0406	5.6877e-05
Gm14207	-1.0423	0.0043232
Gm19461	-1.0429	0.025751
Zfp445	-1.0439	0.00022755
P2rx7	-1.044	0.0033276
Rapgef2	-1.0451	5.0213e-06
Mapk12	-1.0465	6.919e-06
Fyn	-1.0468	3.833e-09
Mdm4	-1.0476	0.015429
Nlrc5	-1.0484	0.002366
Lrif1	-1.0501	0.0014024
Zfp560	-1.0506	0.0026804
Krtcap3	-1.0518	0.041966
Pla2r1	-1.0537	3.4855e-06
4932438A13Rik	-1.0562	0.0027211
Ppp1r16b	-1.0569	0.00076018
Sh3tc1	-1.0577	9.1081e-07
Fabp1	-1.0605	0.025778
Fgd5	-1.062	4.8281e-06
Zmynd15	-1.0629	9.4899e-06
Ncoa3	-1.0634	0.00018722
6530402F18Rik	-1.0651	8.0565e-08
Exoc3l	-1.0654	1.8719e-05
0610039K10Rik	-1.0661	4.878e-06
Ada	-1.0671	0.00031377
Phc3	-1.0674	0.0001934
Trib3	-1.0682	0.015929
Acer2	-1.0682	2.5983e-10
Zfp760	-1.0685	0.0098371
Zfp329	-1.0687	0.00012698
Il6st	-1.0692	2.44e-10
Gm16675	-1.0719	0.018212
Ces1f	-1.0763	0.043246
Dennd2d	-1.0767	2.9716e-08
Slc37a1	-1.0772	0.0052951
Cpne2	-1.0786	4.2553e-06
Arap3	-1.0801	4.9201e-07
Fam222b	-1.083	5.5363e-10
Flrt1	-1.0834	1.3832e-06
Sash1	-1.0844	1.586e-08
6330409D20Rik	-1.0845	0.017843
Car8	-1.0859	3.9009e-07
Bmpr2	-1.088	7.2696e-08
Nup210l	-1.0886	0.045868
Gm15401	-1.0886	0.0046618
Dennd6b	-1.0921	0.03336
Chst2	-1.0938	1.0124e-07
Klhl28	-1.0961	0.0011424
Snx13	-1.0977	7.0024e-11
Acrbp	-1.0994	0.015058
Zscan26	-1.1008	1.6566e-06
Fam174b	-1.1012	1.9843e-06
Dennd3	-1.1013	6.6497e-05
Cav2	-1.1039	6.4085e-10
Lama3	-1.1048	0.010209
Timeless	-1.106	0.00061767
Golga7	-1.1066	1.0265e-06
Dgkh	-1.1079	0.0015088
Plekhg1	-1.1088	5.8325e-07
Aff1	-1.11	1.2574e-06
Ccnt2	-1.1101	2.4346e-05
Cux2	-1.112	5.012e-05
Abcc4	-1.1122	2.459e-05
Ttc14	-1.1142	0.00023684
Rb1	-1.1182	5.1251e-09
Pitpnc1	-1.1185	2.8859e-10
Slc39a8	-1.1189	4.3286e-10
Eea1	-1.1194	0.00064048
Myo7a	-1.1221	3.5737e-07
Fam124a	-1.1223	1.1379e-09
Klhl4	-1.1248	3.8607e-05
Sec31b	-1.1268	0.031394
Crebrf	-1.1274	2.441e-06
Atp2b4	-1.128	3.6783e-07
Zfp39	-1.1293	0.0035497
Plxna2	-1.1297	2.8799e-07
Masp2	-1.1321	0.02671
Zfp189	-1.1352	8.6373e-06
Agpat5	-1.1356	2.6745e-05
Ccdc39	-1.1364	0.027297
Galnt15	-1.137	2.7953e-05
Plcb4	-1.1372	0.0019909
Rnasel	-1.1378	2.1172e-05
Arhgap31	-1.1384	6.5027e-08
Apc	-1.1388	0.00051281
Adam23	-1.1419	3.45e-11
Arhgef15	-1.1434	1.5282e-06
Cyyr1	-1.1453	4.051e-05
Shank3	-1.1456	1.1985e-06
Clec1b	-1.1462	0.0026799
Plxdc1	-1.1492	3.2906e-05
Gcc2	-1.1493	0.00012698
Ralgps2	-1.1508	2.763e-05
Tiam1	-1.1524	0.00023081
Itpkb	-1.1542	8.9691e-05
Raver2	-1.1544	0.00045221
Kit	-1.155	4.3286e-10
Phf11c	-1.1551	0.031964
6430548M08Rik	-1.1633	2.4984e-06
Zfp871	-1.1636	4.6431e-05
Xk	-1.1637	0.004205
2810410L24Rik	-1.1641	0.027836
Myo6	-1.1641	2.1671e-07
Il15ra	-1.1647	0.00066282
Insr	-1.165	1.3325e-05
Eps8l1	-1.1652	0.01037
Lpin3	-1.1663	0.00033835
Zfp939	-1.1664	0.026211
Bicd2	-1.1715	3.7615e-11
Tspan2	-1.1721	5.7204e-09
Fgd6	-1.1722	0.0001529
Prr5l	-1.1727	3.3192e-09
Iqgap2	-1.1732	0.00032721
Tle1	-1.1732	0.0001556
Ehd3	-1.1736	0.00037336
Mapk1ip1	-1.1738	1.9404e-07
Zfp160	-1.1744	0.00076659
Ttll7	-1.176	7.7109e-07
4930528A17Rik	-1.1777	0.029163
Rnase10	-1.1778	0.034458
Trpc3	-1.1806	0.0011302
Als2cl	-1.1819	0.0067341
Nt5dc3	-1.1829	0.00062919
Nostrin	-1.1832	5.5377e-05
6030498E09Rik	-1.1846	0.015259
Clec4g	-1.1846	0.00019454
Ushbp1	-1.1883	5.8017e-08
Jak1	-1.1924	7.2269e-13
Dll4	-1.1933	5.4865e-06
Zfp420	-1.1936	0.00091662
Dmxl2	-1.1966	0.0014254
Kank3	-1.1978	5.9288e-08
Sult1a1	-1.1989	0.00010092
Mir1903	-1.1995	0.0039665
Trim30d	-1.2001	7.9992e-08
Leng8	-1.2003	0.00064571
Atrx	-1.2065	0.0027732
Nudt7	-1.2075	0.022475
Serpina3h	-1.2082	7.9051e-08
Cpt1b	-1.2141	0.0014494
Ccm2l	-1.217	2.7443e-06
Flt4	-1.2209	3.8597e-08
Sntb1	-1.2216	1.9809e-05
Zfp169	-1.2272	0.0066213
Xdh	-1.2297	1.0797e-07
Zfp81	-1.2306	0.0022628
Cd209b	-1.2308	3.0147e-06
Fcrlb	-1.232	0.00082842
Mb21d2	-1.2359	1.3678e-13
Rapgef5	-1.2361	2.7453e-08
Slc12a5	-1.2371	2.8948e-11
Zbtb39	-1.2482	2.9417e-11
Oit3	-1.2494	4.7234e-05
Sgms1	-1.2507	4.7427e-05
Slc2a4rg-ps	-1.2512	8.9134e-05
Nr3c2	-1.2523	1.6386e-05
Gm4070	-1.2529	0.039043
Gvin1	-1.2529	0.039043
C8b	-1.2532	0.022803
Cd55	-1.2538	2.552e-15
Clec1a	-1.2548	6.3632e-07
Aoc2	-1.2549	0.020102
Cd300lg	-1.2557	9.823e-07
Rasgrp2	-1.2562	2.5765e-09
C5ar2	-1.2579	5.8934e-11
Stard8	-1.2588	2.6315e-09
Zfp932	-1.2608	0.023099
Ntng2	-1.2625	0.00014017
Rasgrp3	-1.2651	1.1216e-10
Zfp942	-1.2666	0.020781
Flt1	-1.2666	4.4017e-08
Slc38a6	-1.2685	0.00089219
Ankrd12	-1.269	0.00071524
Snrk	-1.2729	4.1821e-08
Gpr63	-1.2736	0.028104
Robo4	-1.2742	6.1564e-07
Mcc	-1.2759	3.027e-05
Zfp518a	-1.2795	0.00095112
1700094D03Rik	-1.2835	0.0043536
Npr1	-1.2836	3.2901e-10
Fnbp1l	-1.2839	5.0009e-09
Syn3	-1.284	0.0087824
Rab27a	-1.2911	1.2215e-09
Stox2	-1.2913	7.8188e-05
Slc25a37	-1.2927	7.7269e-05
Fsd1l	-1.2942	0.0013993
4930481A15Rik	-1.2985	0.0010068
Cadps2	-1.3007	2.0847e-09
Camk4	-1.3019	0.0092869
Tbc1d4	-1.3035	4.0236e-13
Zfp69	-1.3039	2.9816e-07
Zfp182	-1.3073	0.005583
Osmr	-1.3113	1.4306e-21
Cyp8b1	-1.3169	0.00064827
Nrp1	-1.3172	3.7607e-10
Dpf3	-1.319	0.030674
Cyp2j5	-1.3235	0.04168
Ldhd	-1.3245	0.037587
Olfm1	-1.328	4.0771e-08
Gabbr1	-1.3324	0.0019804
Zfp366	-1.3365	0.0023246
Pnp2	-1.3374	0.0059113
Col4a3	-1.3376	0.012939
Sema6a	-1.3384	1.3493e-09
Ndrg1	-1.3476	6.8645e-06
Bmp2	-1.3539	2.1842e-18
Psd3	-1.354	7.1182e-07
Btnl9	-1.357	4.6405e-08
Crygn	-1.3595	0.016369
Alas2	-1.3596	0.031458
Il13ra2	-1.3628	4.4444e-06
Ppp4r1l-ps	-1.3659	0.0023092
4930429F24Rik	-1.3673	0.020102
Cnr2	-1.3685	1.8712e-07
4931406H21Rik	-1.3696	0.017376
Ago3	-1.3706	0.00056882
Bmp6	-1.3713	9.497e-05
Syne1	-1.3724	7.2541e-05
Elf1	-1.3732	9.6935e-16
Unc45b	-1.3747	2.8957e-06
Clcn6	-1.3751	2.7738e-05
Tnfrsf22	-1.3905	9.4116e-07
Plxnc1	-1.4013	1.9201e-14
Ugt2b1	-1.4016	0.004048
AW146154	-1.4018	0.00072033
Aass	-1.402	6.1326e-12
Anapc15	-1.4034	8.4898e-07
Ivns1abp	-1.405	9.7625e-08
Zkscan2	-1.4075	0.016066
Slc25a27	-1.4201	0.0095545
Sfi1	-1.4207	1.1594e-05
Zfp119b	-1.428	0.044738
Fas	-1.4282	1.1127e-07
Gm15910	-1.4289	0.011313
Fcho2	-1.429	7.9106e-08
Plag1	-1.4297	0.026942
Tnfsf10	-1.4312	6.0956e-14
Fam57b	-1.4407	9.5891e-05
Pde1c	-1.4407	1.126e-05
Tox2	-1.452	0.00030446
Dgke	-1.4522	1.2557e-12
Fcgr2b	-1.4708	1.5523e-09
2010016I18Rik	-1.4716	0.044041
Kcnj15	-1.4721	0.00023192
Ces3a	-1.4748	0.0036485
Fam117b	-1.4755	2.2098e-07
Mfsd2b	-1.4837	0.030943
A330023F24Rik	-1.4846	0.0013992
Stab1	-1.4931	8.6058e-15
Enpep	-1.4937	1.853e-16
Mertk	-1.4986	7.7575e-08
Ccdc152	-1.5007	0.00016731
Ankrd29	-1.5009	4.2325e-05
2700054A10Rik	-1.5049	0.013043
Dpp4	-1.5084	2.3496e-17
E130102H24Rik	-1.5095	0.0038072
Ptprb	-1.5132	1.5111e-09
Lrrc8c	-1.5167	1.4425e-10
Robo3	-1.5183	0.0054398
Lifr	-1.519	3.038e-14
Gimap8	-1.5232	1.067e-12
Kdr	-1.5239	3.6953e-13
Thrsp	-1.5314	0.0025821
Mylip	-1.5325	4.5397e-21
Olfr1396	-1.5337	0.00053363
Prf1	-1.5372	0.0025912
Chac1	-1.538	0.0012382
Stab2	-1.5405	1.7022e-18
A930013F10Rik	-1.5424	0.0014229
1810062O18Rik	-1.5495	0.0076865
Hal	-1.5576	0.026594
Ifi203	-1.5668	3.9866e-08
Dpy19l4	-1.5678	8.4352e-16
B130006D01Rik	-1.5818	0.040199
Ntn4	-1.5845	4.1097e-14
Cyp2d22	-1.5942	1.6945e-11
Olfr1372-ps1	-1.6021	0.00010497
Rasal2	-1.6031	7.5004e-21
F830016B08Rik	-1.6107	0.00041577
Dnase1l3	-1.6146	3.8521e-12
C8a	-1.6157	0.017722
Ftcd	-1.629	0.031041
2810029C07Rik	-1.6329	0.019661
Ccl27a	-1.6499	0.017726
Lrrc18	-1.652	0.011609
Dusp4	-1.6526	2.5432e-06
Pde4c	-1.6552	0.00013285
Saa4	-1.662	0.024077
Shroom2	-1.6623	4.3772e-09
Gipc3	-1.6664	6.9105e-07
Usp54	-1.674	7.2696e-08
Ralgapa2	-1.6765	4.6163e-22
Cyp4b1	-1.6788	7.2564e-10
Klri2	-1.6964	0.04011
Mrc1	-1.7048	7.9017e-19
Per2	-1.712	2.1726e-05
Kcnb1	-1.724	3.6477e-07
Dqx1	-1.7291	4.4306e-06
Ppfia2	-1.7334	6.3142e-09
Limch1	-1.7401	0.022475
1700047M11Rik	-1.7475	0.00016892
Esrrg	-1.7555	0.009641
Acr	-1.7568	0.02236
Cyp2f2	-1.7755	0.0088101
Enpp6	-1.7765	1.0516e-12
Nxpe2	-1.7893	3.5547e-10
Hecw2	-1.7893	7.2485e-19
Mlxip	-1.7915	3.0916e-14
Keg1	-1.8035	0.019248
Rasgrf2	-1.8037	0.00028581
Esrrb	-1.8078	3.8809e-05
Bend4	-1.8145	3.4847e-21
Aox3	-1.8256	0.0055836
Tomt	-1.8341	7.0881e-08
Mlxipl	-1.84	0.028472
Selenbp2	-1.8509	0.0032147
Muc6	-1.8517	7.4168e-06
Adam1a	-1.8567	0.0001859
Zfp715	-1.8961	3.8669e-10
Marcksl1-ps4	-1.9177	0.04832
Smim9	-1.9563	0.0023905
Vsig2	-1.9581	2.6606e-09
4931428F04Rik	-1.9871	2.3148e-06
Apcs	-2.02	0.027256
Mab21l1	-2.0339	0.015057
Mroh7	-2.042	3.0046e-08
Cyp4a32	-2.0514	0.0039769
Ldlrad2	-2.0898	0.019097
Ncr1	-2.0974	0.003495
Cfhr1	-2.1	0.031115
Neat1	-2.1266	1.7012e-06
Catsperg1	-2.1444	9.6621e-05
Cyp2d13	-2.177	0.024271
Mir10a	-2.1873	0.048707
Cntfr	-2.2596	3.3424e-24
Klra13-ps	-2.2781	0.032389
Gpr155	-2.3206	2.6567e-30
Slc39a12	-2.3299	0.0012593
Slc4a10	-2.3397	0.00056946
Prr18	-2.3655	0.025748
Ica1l	-2.3692	0.003004
Clec9a	-2.3702	6.2241e-20
Mug-ps1	-2.3895	0.033824
Klra12	-2.4245	0.017076
F8	-2.4352	9.3009e-20
Klra23	-2.4644	0.012517
Cd163	-2.465	0.00011084
Ces3b	-2.4719	0.0026081
Pck1	-2.5363	0.0091867
Gm9199	-2.5842	3.779e-06
Angptl1	-2.5965	0.0066457
A930019D19Rik	-2.5984	0.023821
Slc17a2	-2.6414	0.0027447
Slc10a6	-2.6858	1.1798e-06
Chad	-2.6945	0.0070485
Cysltr2	-2.7176	3.4166e-10
BC024386	-2.7305	0.0011631
Cxcl13	-2.7338	0.0068095
Trpv3	-2.7341	0.03694
Prps1l1	-2.7672	0.00088475
Slco1a1	-2.7839	0.00013228
Ugt3a1	-2.7858	0.0039687
Klra4	-2.8937	0.0059673
Klra18	-2.9349	0.0022365
Klhdc8a	-3.132	1.3055e-07
Mup3	-3.2515	0.0020465
Sfrp5	-3.3128	0.0056321
Mup1	-3.3673	0.023487
Mup21	-3.6643	1.9116e-05
Cyp4a12b	-3.8343	0.013108
Mup9	-3.8945	0.0056393
Orm2	-3.9913	0.00015375
C730036E19Rik	-4.0934	0.015429
Cyp4a12a	-4.1012	1.3235e-07
Elovl3	-4.321	2.1157e-05
Mup16	-4.4527	0.012923
Mup14	-5.0494	0.0019733
Hsd3b5	-5.0622	7.8737e-05
Saa1	-5.3839	0.0019237
Serpina4-ps1	-5.6815	0.00018237
Mup7	-6.1551	0.00023784
Saa2	-6.258	0.0012998
Ptprt	-6.6788	0.0011199
Mup17	-7.3225	6.2035e-08
Gm3893	-7.34	2.4436e-07
Mup11	-8.3525	0.00045983

## Sheet: Table S2
Table S2. The overlapping differential genes
Lpxn
Ctps
Loxl1
Nek6
Myo1b
Plxdc2
Sox4
Vsig8
Cdk6
Tubb6
Rgs1
Cx3cr1
Peg10
Timp1
Cd52
Myc
Fat1
Ptprs
Myo5a
Ptpn6
Plce1
Cpxm1
Pla2g7
Gata6
Slc16a10
Tnfrsf1b
Dpt
Ms4a7
Ccl3
C3ar1
Ctss
Ms4a6c
Flrt2
Aprt
Gm6377
Myo1f
Bicc1
Ms4a6d
Rgs5
Itgax
Cyth4
Evi2a
Itgb2
H2-DMb1
Dtx4
Pak1
Fam20c
Gdf3
Glipr1
Smoc2
Mpp6
Clec12a
Mapk8ip1
Slfn2
Ctsj
Trem2
Myof
P2ry6
Ccl6
Arl11
Capg
Havcr2
Scd1
Cxcr4
Mmp13
Fn1
Gpr65
Ear2
Cd300lb
Aldh1a1
Ptpn13
Ccl2
Fcgr1
Rgs2
Igfbp5
Cd34
Cxcl14
Cd180
Cd72
Nupr1
H2-DMa
Plscr2
Sh3pxd2b
Gabrp
Bcl2a1b
Foxp4
Tmem45a
Anpep
Tnfrsf11a
Cdk14
Frzb
Flna
Dusp2
Col3a1
Isyna1
Adssl1
Mmp12
Kcnn4
Col15a1
Slamf8
Mmp2
Ikbke
Adamts9
H2-Ab1
Tyrobp
Pdgfrb
Lrp1
Cd48
Tlr13
Plac8
Gas2l3
Slc7a2
Olfml3
Dpep2
Atp6v0d2
Cd63
Itgav
Gdf15
Col1a2
Hpgds
Tgfb3
Sulf2
Pparg
Thbs1
Cybb
Casc4
Ddr1
Ccl9
Sh3bp2
Alcam
Emp1
Prkcd
Ly9
Basp1
Rnf149
Ednrb
Src
Me1
Gpr39
Il1rn
Adamts2
Lair1
Gpnmb
Lgals3
Pamr1
Ifi27l2a
Tnfaip3
Mpeg1
Evl
Igf1
Tubb2a
Cd74
Tgif1
Atp8b1
Rragd
Slamf9
Ly86
Ccl4
Haus8
Slc1a5
Xrcc5
Blnk
Tlr1
Cd14
Cdh3
Cldn4
Cxcl5
Gstm3
Clec7a
Sprr1a
Bmp1
Col1a1
Serping1
Lynx1
Cd44
Col6a3
Lamb3
H2-Eb1
Emp2
Lpl
Cd53
Lum
Serpine2
H2-Aa
Itgb5
Adamts5
Slc2a1
Itga2
Capn6
Cpq
Cd276
Cd68
Fblim1
Pid1
Bmpr1a
Ltbp2
Nckap1l
Acp5
6530402F18Rik
Kcnb1
Mcc
Ankrd29
Cxcl13
Rasgrf2
Enpep
Cd209b
Ces2g
Bmp2
Plxdc1
Cyp2d22
Ntng2
Gm19461
Gpr155
Ralgapa2
Olfr1396
Fam57b
Bmp6
Cd300lg
Lifr
Exoc3l
Ehd3
Ada
Cpne2
Olfm1
Klhdc8a
Cd163
Lama3
Dusp4
Cntfr
Pla2r1
